# Supplementary material for: Tetra-μ-acetato-κ8 O:O′-bis­[(2-phen­oxy­pyrimidine-κN 1)copper(II)](Cu—Cu)
Source: Acta Crystallogr Sect E Struct Rep Online. 2011 Oct 29;67(Pt 11):m1637. doi: 10.1107/S1600536811044345 (PMC3247554; doi:10.1107/S1600536811044345)
Supplement: Supplementary file 1 [file e-67-m1637-sup1.cif]

##############################################################################
#                                                                            #
# This CIF contains the data in a paper accepted for publication in          #
# Acta Crystallographica Section E. It conforms to the requirements of       #
# Notes for Authors for Acta Crystallographica Section E, and has been       #
# peer reviewed under the auspices of the IUCr Commission on Journals.       #
#                                                                            #
# Full details of the Crystallographic Information File format               #
# are given in the paper "The Crystallographic Information File (CIF):       #
# a New Standard Archive File for Crystallography" by S. R. Hall, F. H.      #
# Allen and I. D. Brown [Acta Cryst. (1991), A47, 655-685].                  #
#                                                                            #
# The current version of the core CIF dictionary is obtainable from          #
# ftp://ftp.iucr.org/pub/cif_core.dic.                                       #
#                                                                            #
# Software is freely available for graphical display of the structure(s)     #
# in this CIF. For information consult the CIF software page                 #
# http://www.iucr.org/resources/cif/software.                                #
#                                                                            #
# This file may be used for bona fide research purposes within the           #
# scientific community so long as proper attribution is given to the journal # 
# article from which it was obtained.                                        #
#                                                                            #
##############################################################################
data_global
_audit_creation_method     SHELXL-97
_journal_date_recd_electronic     2011-10-24
_journal_date_accepted     2011-10-25
_journal_name_full     'Acta Crystallographica, Section E'
_journal_year     2011
_journal_volume     67
_journal_issue     11
_journal_page_first     m1637
_journal_page_last     m1637
_journal_paper_category     QM
_journal_coeditor_code     HG5123
_publ_contact_author_name     ' Edward RT Tiekink '
_publ_contact_author_address
;
Department of Chemistry, University of Malaya,
50603 Kuala Lumpur, Malaysia
;
_publ_contact_author_email
;
edward.tiekink@gmail.com
;
_publ_contact_author_fax     ' +60 3 7967 4193 '
_publ_contact_author_phone     ' +60 3 7967 6775 '
_publ_section_title
;\
Tetra-\m-acetato-\k^8^<i>O</i>:<i>O</i>'-bis[(2-phenoxypyrimidine-\
\k<i>N</i>^1^)copper(II)](<i>Cu</i>---<i>Cu</i>)
;
loop_
    _publ_author_name
    _publ_author_footnote
    _publ_author_address
    'Fairuz, Zainal Abidin' .
;
Department of Chemistry
University of Malaya
50603 Kuala Lumpur
Malaysia
;
    'Abdullah, Zanariah'
;
Additional correspondence author, e-mail: zana@um.edu.my.
;
;
Department of Chemistry
University of Malaya
50603 Kuala Lumpur
Malaysia
;
    'Nasir, Shah Bakhtiar' .
;
Department of Chemistry
University of Malaya
50603 Kuala Lumpur
Malaysia
;
    'Ng, Seik Weng' .
;
Department of Chemistry, University of Malaya,
50603 Kuala Lumpur, Malaysia and Chemistry Department,
Faculty of Science, King Abdulaziz University, PO Box 80203 Jeddah, Saudi Arabia
;
    'Tiekink, Edward R. T.' .
;
Department of Chemistry, University of Malaya,
50603 Kuala Lumpur, Malaysia
;
data_I
_chemical_name_systematic
;
Tetra-\m-acetato-\k^8^<i>O</i>:<i>O</i>'-bis[(2-
phenoxypyrimidine-\k<i>N</i>^1^)copper(II)](<i>Cu</i>---<i>Cu</i>)
;
_chemical_name_common     ?
_chemical_formula_moiety     'C28 H28 Cu2 N4 O10'
_chemical_formula_sum     'C28 H28 Cu2 N4 O10'
_chemical_formula_iupac     '[Cu2 (C2 H3 O2)4 (C10 H8 N2 O)2]'
_chemical_formula_weight     707.64
_chemical_melting_point     ?
_symmetry_cell_setting     monoclinic
_symmetry_space_group_name_H-M     'P 21/n'
_symmetry_space_group_name_Hall     '-P 2yn'
loop_
    _symmetry_equiv_pos_as_xyz
    'x, y, z'
    'x+1/2, -y+1/2, z+1/2'
    '-x, -y, -z'
    '-x-1/2, y-1/2, -z-1/2'
_cell_length_a     11.0738(9)
_cell_length_b     7.5002(6)
_cell_length_c     18.0539(14)
_cell_angle_alpha     90.00
_cell_angle_beta     100.5790(10)
_cell_angle_gamma     90.00
_cell_volume     1474.0(2)
_cell_formula_units_Z     2
_cell_measurement_reflns_used     3884
_cell_measurement_theta_min     2.295
_cell_measurement_theta_max     27.110
_cell_measurement_temperature     100(2)
_exptl_crystal_description     Plate
_exptl_crystal_colour     Green
_exptl_crystal_size_max     0.25
_exptl_crystal_size_mid     0.24
_exptl_crystal_size_min     0.04
_exptl_crystal_density_diffrn     1.594
_exptl_crystal_density_meas     ?
_exptl_crystal_density_method     'not measured'
_exptl_crystal_F_000     724
_exptl_absorpt_coefficient_mu     1.507
_exptl_absorpt_correction_type     multi-scan
_exptl_absorpt_process_details     '(SADABS; Sheldrick, 1996)'
_exptl_absorpt_correction_T_min     0.6371
_exptl_absorpt_correction_T_max     0.7457
_diffrn_ambient_temperature     100(2)
_diffrn_radiation_type     MoK\a
_diffrn_radiation_wavelength     0.71073
_diffrn_radiation_source     'fine-focus sealed tube'
_diffrn_radiation_monochromator     graphite
_diffrn_measurement_device_type     'Bruker SMART APEX'
_diffrn_measurement_method     '\w scans'
_diffrn_detector_area_resol_mean     ?
_diffrn_reflns_number     11124
_diffrn_reflns_av_R_equivalents     0.0366
_diffrn_reflns_av_sigmaI/netI     0.0323
_diffrn_reflns_theta_min     2.01
_diffrn_reflns_theta_max     25.00
_diffrn_reflns_theta_full     25.00
_diffrn_measured_fraction_theta_max     0.998
_diffrn_measured_fraction_theta_full     0.998
_diffrn_reflns_limit_h_min     -13
_diffrn_reflns_limit_h_max     13
_diffrn_reflns_limit_k_min     -8
_diffrn_reflns_limit_k_max     8
_diffrn_reflns_limit_l_min     -21
_diffrn_reflns_limit_l_max     21
_diffrn_standards_number     0
_diffrn_standards_interval_count     0
_diffrn_standards_interval_time     0
_diffrn_standards_decay_%     0
_reflns_number_total     2581
_reflns_number_gt     2249
_reflns_threshold_expression     I>2\s(I)
_refine_ls_structure_factor_coef     Fsqd
_refine_ls_matrix_type     full
_refine_ls_R_factor_all     0.0619
_refine_ls_R_factor_gt     0.0563
_refine_ls_wR_factor_gt     0.1698
_refine_ls_wR_factor_ref     0.1748
_refine_ls_goodness_of_fit_ref     1.078
_refine_ls_restrained_S_all     1.078
_refine_ls_number_reflns     2581
_refine_ls_number_parameters     201
_refine_ls_number_restraints     0
_refine_ls_hydrogen_treatment     constr
_refine_ls_weighting_scheme     calc
_refine_ls_weighting_details
         'calc w=1/[\s^2^(Fo^2^)+(0.1094P)^2^+3.3590P] where P=(Fo^2^+2Fc^2^)/3'
_atom_sites_solution_hydrogens     geom
_atom_sites_solution_primary     direct
_atom_sites_solution_secondary     difmap
_refine_ls_shift/su_max     0.001
_refine_ls_shift/su_mean     0.001
_refine_diff_density_max     1.834
_refine_diff_density_min     -0.553
_refine_ls_extinction_method     none
_refine_ls_extinction_coef     ?
loop_
    _atom_type_symbol
    _atom_type_description
    _atom_type_scat_dispersion_real
    _atom_type_scat_dispersion_imag
    _atom_type_scat_source
    'C' 'C' 0.0033 0.0016
                         'International Tables Vol C Tables 4.2.6.8 and 6.1.1.4'
    'H' 'H' 0.0000 0.0000
                         'International Tables Vol C Tables 4.2.6.8 and 6.1.1.4'
    'N' 'N' 0.0061 0.0033
                         'International Tables Vol C Tables 4.2.6.8 and 6.1.1.4'
    'O' 'O' 0.0106 0.0060
                         'International Tables Vol C Tables 4.2.6.8 and 6.1.1.4'
    'Cu' 'Cu' 0.3201 1.2651
                         'International Tables Vol C Tables 4.2.6.8 and 6.1.1.4'
_computing_data_collection     'APEX2 (Bruker, 2009)'
_computing_cell_refinement     'SAINT (Bruker, 2009)'
_computing_data_reduction     'SAINT (Bruker, 2009)'
_computing_structure_solution     'SHELXS97 (Sheldrick, 2008)'
_computing_structure_refinement     'SHELXL97 (Sheldrick, 2008)'
_computing_molecular_graphics
;
ORTEP-3 (Farrugia, 1997) and DIAMOND (Brandenburg, 2006)
;
_computing_publication_material     'publCIF (Westrip, 2010)'
loop_
    _atom_site_type_symbol
    _atom_site_label
    _atom_site_fract_x
    _atom_site_fract_y
    _atom_site_fract_z
    _atom_site_U_iso_or_equiv
    _atom_site_adp_type
    _atom_site_calc_flag
    _atom_site_refinement_flags
    _atom_site_occupancy
    _atom_site_symmetry_multiplicity
    _atom_site_disorder_assembly
    _atom_site_disorder_group
    Cu Cu1 0.41133(5) 0.58752(7) 0.52267(3) 0.0279(3) Uani d . 1 1 . .
    O O1 0.3059(3) 0.4099(4) 0.4621(2) 0.0415(9) Uani d . 1 1 . .
    O O2 0.4556(3) 0.2595(5) 0.4231(2) 0.0463(9) Uani d . 1 1 . .
    O O3 0.4384(4) 0.4244(5) 0.6085(2) 0.0479(10) Uani d . 1 1 . .
    O O4 0.5873(3) 0.2712(5) 0.5697(2) 0.0421(9) Uani d . 1 1 . .
    O O5 0.1716(4) 0.5271(5) 0.5969(3) 0.0520(11) Uani d . 1 1 . .
    N N1 0.2668(3) 0.7572(5) 0.5552(2) 0.0304(8) Uani d . 1 1 . .
    N N2 0.0888(4) 0.8062(6) 0.6078(3) 0.0436(11) Uani d . 1 1 . .
    C C1 0.5176(4) 0.3045(6) 0.6154(3) 0.0326(10) Uani d . 1 1 . .
    C C2 0.5298(7) 0.1861(9) 0.6841(3) 0.0597(17) Uani d . 1 1 . .
    H H2A 0.6101 0.2059 0.7163 0.090 Uiso calc R 1 1 . .
    H H2B 0.5228 0.0609 0.6683 0.090 Uiso calc R 1 1 . .
    H H2C 0.4646 0.2146 0.7122 0.090 Uiso calc R 1 1 . .
    C C3 0.3455(5) 0.2911(6) 0.4241(3) 0.0331(10) Uani d . 1 1 . .
    C C4 0.2508(5) 0.1755(8) 0.3750(3) 0.0484(14) Uani d . 1 1 . .
    H H4A 0.2681 0.0497 0.3872 0.073 Uiso calc R 1 1 . .
    H H4B 0.2545 0.1964 0.3218 0.073 Uiso calc R 1 1 . .
    H H4C 0.1687 0.2056 0.3841 0.073 Uiso calc R 1 1 . .
    C C5 0.1732(4) 0.7050(6) 0.5869(3) 0.0316(10) Uani d . 1 1 . .
    C C6 0.2763(5) 0.9324(7) 0.5446(3) 0.0413(13) Uani d . 1 1 . .
    H H6 0.3425 0.9762 0.5231 0.050 Uiso calc R 1 1 . .
    C C7 0.1930(6) 1.0506(8) 0.5640(4) 0.0546(16) Uani d . 1 1 . .
    H H7 0.1998 1.1753 0.5565 0.065 Uiso calc R 1 1 . .
    C C8 0.0997(6) 0.9796(8) 0.5947(4) 0.0565(16) Uani d . 1 1 . .
    H H8 0.0394 1.0582 0.6075 0.068 Uiso calc R 1 1 . .
    C C9 0.0924(5) 0.4472(6) 0.6393(3) 0.0374(12) Uani d . 1 1 . .
    C C10 0.1489(5) 0.3652(9) 0.7058(3) 0.0515(14) Uani d . 1 1 . .
    H H10 0.2348 0.3764 0.7234 0.062 Uiso calc R 1 1 . .
    C C11 0.0762(6) 0.2666(9) 0.7457(3) 0.0567(16) Uani d . 1 1 . .
    H H11 0.1127 0.2093 0.7913 0.068 Uiso calc R 1 1 . .
    C C12 -0.0480(6) 0.2509(8) 0.7200(3) 0.0487(14) Uani d . 1 1 . .
    H H12 -0.0970 0.1818 0.7473 0.058 Uiso calc R 1 1 . .
    C C13 -0.1003(5) 0.3352(8) 0.6553(3) 0.0461(13) Uani d . 1 1 . .
    H H13 -0.1864 0.3255 0.6383 0.055 Uiso calc R 1 1 . .
    C C14 -0.0313(5) 0.4344(7) 0.6136(3) 0.0405(12) Uani d . 1 1 . .
    H H14 -0.0690 0.4921 0.5684 0.049 Uiso calc R 1 1 . .
loop_
    _atom_site_aniso_label
    _atom_site_aniso_U_11
    _atom_site_aniso_U_22
    _atom_site_aniso_U_33
    _atom_site_aniso_U_12
    _atom_site_aniso_U_13
    _atom_site_aniso_U_23
    Cu1 0.0235(4) 0.0277(4) 0.0343(4) 0.0048(2) 0.0105(2) 0.0017(2)
    O1 0.0300(19) 0.040(2) 0.054(2) 0.0005(14) 0.0077(17) -0.0082(16)
    O2 0.0293(18) 0.048(2) 0.062(2) -0.0022(16) 0.0099(16) -0.0188(19)
    O3 0.052(2) 0.052(2) 0.044(2) 0.0165(18) 0.0223(19) 0.0130(17)
    O4 0.043(2) 0.0395(19) 0.049(2) 0.0127(16) 0.0212(17) 0.0127(16)
    O5 0.046(2) 0.0279(18) 0.094(3) 0.0067(16) 0.045(2) 0.0048(19)
    N1 0.0276(19) 0.0273(19) 0.039(2) 0.0041(15) 0.0134(16) 0.0005(17)
    N2 0.039(2) 0.033(2) 0.064(3) 0.0047(18) 0.025(2) -0.006(2)
    C1 0.032(2) 0.031(2) 0.035(2) -0.005(2) 0.005(2) 0.0059(19)
    C2 0.067(4) 0.064(4) 0.049(3) 0.010(3) 0.013(3) 0.026(3)
    C3 0.035(3) 0.033(2) 0.031(2) -0.002(2) 0.005(2) 0.0073(19)
    C4 0.040(3) 0.048(3) 0.055(3) -0.008(2) 0.002(3) -0.006(3)
    C5 0.025(2) 0.029(2) 0.042(3) 0.0016(18) 0.0096(19) -0.0058(19)
    C6 0.038(3) 0.035(3) 0.055(3) 0.002(2) 0.020(3) 0.001(2)
    C7 0.068(4) 0.031(3) 0.072(4) 0.007(3) 0.033(3) 0.001(3)
    C8 0.059(4) 0.032(3) 0.089(5) 0.013(3) 0.041(3) -0.007(3)
    C9 0.035(3) 0.028(2) 0.054(3) 0.002(2) 0.023(2) -0.004(2)
    C10 0.036(3) 0.058(3) 0.055(4) 0.002(3) -0.006(3) -0.007(3)
    C11 0.074(4) 0.058(4) 0.037(3) 0.006(3) 0.007(3) 0.004(3)
    C12 0.055(3) 0.044(3) 0.055(3) 0.001(3) 0.032(3) 0.001(3)
    C13 0.028(3) 0.047(3) 0.067(4) 0.004(2) 0.019(2) -0.003(3)
    C14 0.035(3) 0.040(3) 0.045(3) 0.007(2) 0.004(2) 0.003(2)
_geom_special_details
;
All e.s.d.'s (except the e.s.d. in the dihedral angle between two l.s. planes)
are estimated using the full covariance matrix. The cell e.s.d.'s are taken
into account individually in the estimation of e.s.d.'s in distances, angles
and torsion angles; correlations between e.s.d.'s in cell parameters are only
used when they are defined by crystal symmetry. An approximate (isotropic)
treatment of cell e.s.d.'s is used for estimating e.s.d.'s involving l.s.
planes.
;
loop_
    _geom_bond_atom_site_label_1
    _geom_bond_atom_site_label_2
    _geom_bond_site_symmetry_2
    _geom_bond_distance
    _geom_bond_publ_flag
    Cu1 O3 . 1.954(4) y
    Cu1 O1 . 1.966(4) y
    Cu1 O4 3_666 1.977(3) y
    Cu1 O2 3_666 1.979(4) y
    Cu1 N1 . 2.207(4) y
    Cu1 Cu1 3_666 2.6154(10) y
    O1 C3 . 1.252(6) ?
    O2 C3 . 1.246(6) ?
    O2 Cu1 3_666 1.979(4) ?
    O3 C1 . 1.246(6) ?
    O4 C1 . 1.254(6) ?
    O4 Cu1 3_666 1.977(3) ?
    O5 C5 . 1.347(6) ?
    O5 C9 . 1.400(6) ?
    N1 C5 . 1.331(6) ?
    N1 C6 . 1.335(6) ?
    N2 C5 . 1.312(6) ?
    N2 C8 . 1.331(8) ?
    C1 C2 . 1.511(7) ?
    C2 H2A . 0.9800 ?
    C2 H2B . 0.9800 ?
    C2 H2C . 0.9800 ?
    C3 C4 . 1.515(7) ?
    C4 H4A . 0.9800 ?
    C4 H4B . 0.9800 ?
    C4 H4C . 0.9800 ?
    C6 C7 . 1.371(8) ?
    C6 H6 . 0.9500 ?
    C7 C8 . 1.367(9) ?
    C7 H7 . 0.9500 ?
    C8 H8 . 0.9500 ?
    C9 C14 . 1.367(8) ?
    C9 C10 . 1.391(8) ?
    C10 C11 . 1.389(9) ?
    C10 H10 . 0.9500 ?
    C11 C12 . 1.373(9) ?
    C11 H11 . 0.9500 ?
    C12 C13 . 1.361(8) ?
    C12 H12 . 0.9500 ?
    C13 C14 . 1.383(8) ?
    C13 H13 . 0.9500 ?
    C14 H14 . 0.9500 ?
loop_
    _geom_angle_atom_site_label_1
    _geom_angle_atom_site_label_2
    _geom_angle_atom_site_label_3
    _geom_angle_site_symmetry_1
    _geom_angle_site_symmetry_3
    _geom_angle
    _geom_angle_publ_flag
    O3 Cu1 O1 . . 90.30(18) ?
    O3 Cu1 O4 . 3_666 168.58(15) ?
    O1 Cu1 O4 . 3_666 89.46(16) ?
    O3 Cu1 O2 . 3_666 88.77(18) ?
    O1 Cu1 O2 . 3_666 168.63(15) ?
    O4 Cu1 O2 3_666 3_666 89.22(17) ?
    O3 Cu1 N1 . . 99.39(15) ?
    O1 Cu1 N1 . . 98.78(15) ?
    O4 Cu1 N1 3_666 . 91.93(14) ?
    O2 Cu1 N1 3_666 . 92.55(14) ?
    O3 Cu1 Cu1 . 3_666 85.37(11) ?
    O1 Cu1 Cu1 . 3_666 83.66(11) ?
    O4 Cu1 Cu1 3_666 3_666 83.26(10) ?
    O2 Cu1 Cu1 3_666 3_666 84.97(11) ?
    N1 Cu1 Cu1 . 3_666 174.60(11) ?
    C3 O1 Cu1 . . 123.7(3) ?
    C3 O2 Cu1 . 3_666 121.6(3) ?
    C1 O3 Cu1 . . 122.2(3) ?
    C1 O4 Cu1 . 3_666 123.3(3) ?
    C5 O5 C9 . . 121.5(4) ?
    C5 N1 C6 . . 116.0(4) ?
    C5 N1 Cu1 . . 127.2(3) ?
    C6 N1 Cu1 . . 116.7(3) ?
    C5 N2 C8 . . 114.9(5) ?
    O3 C1 O4 . . 125.8(4) ?
    O3 C1 C2 . . 117.5(5) ?
    O4 C1 C2 . . 116.7(5) ?
    C1 C2 H2A . . 109.5 ?
    C1 C2 H2B . . 109.5 ?
    H2A C2 H2B . . 109.5 ?
    C1 C2 H2C . . 109.5 ?
    H2A C2 H2C . . 109.5 ?
    H2B C2 H2C . . 109.5 ?
    O2 C3 O1 . . 125.9(5) ?
    O2 C3 C4 . . 117.1(5) ?
    O1 C3 C4 . . 117.0(5) ?
    C3 C4 H4A . . 109.5 ?
    C3 C4 H4B . . 109.5 ?
    H4A C4 H4B . . 109.5 ?
    C3 C4 H4C . . 109.5 ?
    H4A C4 H4C . . 109.5 ?
    H4B C4 H4C . . 109.5 ?
    N2 C5 N1 . . 127.3(4) ?
    N2 C5 O5 . . 120.4(4) ?
    N1 C5 O5 . . 112.3(4) ?
    N1 C6 C7 . . 121.7(5) ?
    N1 C6 H6 . . 119.1 ?
    C7 C6 H6 . . 119.1 ?
    C8 C7 C6 . . 116.5(5) ?
    C8 C7 H7 . . 121.8 ?
    C6 C7 H7 . . 121.8 ?
    N2 C8 C7 . . 123.5(5) ?
    N2 C8 H8 . . 118.2 ?
    C7 C8 H8 . . 118.2 ?
    C14 C9 C10 . . 121.7(5) ?
    C14 C9 O5 . . 122.3(5) ?
    C10 C9 O5 . . 115.7(5) ?
    C11 C10 C9 . . 118.1(5) ?
    C11 C10 H10 . . 120.9 ?
    C9 C10 H10 . . 120.9 ?
    C12 C11 C10 . . 120.7(5) ?
    C12 C11 H11 . . 119.6 ?
    C10 C11 H11 . . 119.6 ?
    C13 C12 C11 . . 119.5(5) ?
    C13 C12 H12 . . 120.3 ?
    C11 C12 H12 . . 120.3 ?
    C12 C13 C14 . . 121.8(5) ?
    C12 C13 H13 . . 119.1 ?
    C14 C13 H13 . . 119.1 ?
    C9 C14 C13 . . 118.2(5) ?
    C9 C14 H14 . . 120.9 ?
    C13 C14 H14 . . 120.9 ?
loop_
    _geom_torsion_atom_site_label_1
    _geom_torsion_atom_site_label_2
    _geom_torsion_atom_site_label_3
    _geom_torsion_atom_site_label_4
    _geom_torsion_site_symmetry_1
    _geom_torsion_site_symmetry_2
    _geom_torsion_site_symmetry_3
    _geom_torsion_site_symmetry_4
    _geom_torsion
    _geom_torsion_publ_flag
    O3 Cu1 O1 C3 . . . . -87.8(4) ?
    O4 Cu1 O1 C3 3_666 . . . 80.8(4) ?
    O2 Cu1 O1 C3 3_666 . . . -2.6(11) ?
    N1 Cu1 O1 C3 . . . . 172.6(4) ?
    Cu1 Cu1 O1 C3 3_666 . . . -2.5(4) ?
    O1 Cu1 O3 C1 . . . . 83.2(4) ?
    O4 Cu1 O3 C1 3_666 . . . -5.6(11) ?
    O2 Cu1 O3 C1 3_666 . . . -85.5(4) ?
    N1 Cu1 O3 C1 . . . . -177.9(4) ?
    Cu1 Cu1 O3 C1 3_666 . . . -0.5(4) ?
    O3 Cu1 N1 C5 . . . . -39.5(4) ?
    O1 Cu1 N1 C5 . . . . 52.2(4) ?
    O4 Cu1 N1 C5 3_666 . . . 142.0(4) ?
    O2 Cu1 N1 C5 3_666 . . . -128.7(4) ?
    O3 Cu1 N1 C6 . . . . 137.7(4) ?
    O1 Cu1 N1 C6 . . . . -130.5(4) ?
    O4 Cu1 N1 C6 3_666 . . . -40.8(4) ?
    O2 Cu1 N1 C6 3_666 . . . 48.5(4) ?
    Cu1 O3 C1 O4 . . . . -1.0(8) ?
    Cu1 O3 C1 C2 . . . . -179.8(4) ?
    Cu1 O4 C1 O3 3_666 . . . 2.4(7) ?
    Cu1 O4 C1 C2 3_666 . . . -178.7(4) ?
    Cu1 O2 C3 O1 3_666 . . . -5.4(7) ?
    Cu1 O2 C3 C4 3_666 . . . 174.6(4) ?
    Cu1 O1 C3 O2 . . . . 5.5(7) ?
    Cu1 O1 C3 C4 . . . . -174.5(4) ?
    C8 N2 C5 N1 . . . . 0.3(8) ?
    C8 N2 C5 O5 . . . . -179.7(6) ?
    C6 N1 C5 N2 . . . . 1.1(8) ?
    Cu1 N1 C5 N2 . . . . 178.4(4) ?
    C6 N1 C5 O5 . . . . -178.8(5) ?
    Cu1 N1 C5 O5 . . . . -1.5(6) ?
    C9 O5 C5 N2 . . . . -9.6(8) ?
    C9 O5 C5 N1 . . . . 170.4(5) ?
    C5 N1 C6 C7 . . . . -1.2(8) ?
    Cu1 N1 C6 C7 . . . . -178.8(5) ?
    N1 C6 C7 C8 . . . . 0.0(10) ?
    C5 N2 C8 C7 . . . . -1.8(10) ?
    C6 C7 C8 N2 . . . . 1.7(11) ?
    C5 O5 C9 C14 . . . . 72.4(7) ?
    C5 O5 C9 C10 . . . . -114.0(6) ?
    C14 C9 C10 C11 . . . . 0.9(9) ?
    O5 C9 C10 C11 . . . . -172.8(5) ?
    C9 C10 C11 C12 . . . . -0.1(9) ?
    C10 C11 C12 C13 . . . . -0.9(9) ?
    C11 C12 C13 C14 . . . . 1.1(9) ?
    C10 C9 C14 C13 . . . . -0.7(8) ?
    O5 C9 C14 C13 . . . . 172.5(5) ?
    C12 C13 C14 C9 . . . . -0.3(8) ?
