# Supplementary material for: Tetra-μ-acetato-κ8 O:O′-bis­[(2-phen­oxy­pyrimidine-κN 1)copper(II)](Cu—Cu)
Source: Acta Crystallogr Sect E Struct Rep Online. 2011 Oct 29;67(Pt 11):m1637. doi: 10.1107/S1600536811044345 (PMC3247554; doi:10.1107/S1600536811044345)
Supplement: Supplementary file 2 [file e-67-m1637-Isup2.hkl]

# 
# h,k,l, Fc-squared, Fo-squared, sigma(Fo-squared) and status flag 
# 
data_I
_shelx_title '  P21/n' 
_shelx_refln_list_code          4 
_shelx_F_calc_maximum      187.48 
_exptl_crystal_F_000       724.00 
_reflns_d_resolution_high  0.8410 
 
loop_ 
 _symmetry_equiv_pos_as_xyz 
 'x, y, z' 
 'x+1/2, -y+1/2, z+1/2' 
 '-x, -y, -z' 
 '-x-1/2, y-1/2, -z-1/2' 
 
_cell_length_a    11.0738 
_cell_length_b     7.5002 
_cell_length_c    18.0539 
_cell_angle_alpha  90.000 
_cell_angle_beta  100.579 
_cell_angle_gamma  90.000 
 
_shelx_F_squared_multiplier     1.000 
 
loop_ 
 _refln_index_h 
 _refln_index_k 
 _refln_index_l 
 _refln_F_squared_calc 
 _refln_F_squared_meas 
 _refln_F_squared_sigma 
 _refln_observed_status 
   2   0   0     5874.26     6313.84    338.89 o 
   4   0   0     2977.63     2778.60     67.65 o 
   6   0   0     9851.88     9253.67    272.31 o 
   8   0   0     1630.62     1500.50     56.88 o 
  10   0   0      835.50      781.63     35.18 o 
  12   0   0     1387.68     1329.55     53.98 o 
   1   1   0     5081.80     4858.22     88.76 o 
   2   1   0      202.75      171.19      6.09 o 
   3   1   0        0.23       -0.87      1.47 o 
   4   1   0      967.37      809.18     42.55 o 
   5   1   0     5155.89     4680.72     80.00 o 
   6   1   0      314.35      323.42      8.35 o 
   7   1   0     2983.96     3074.03    126.49 o 
   8   1   0     2010.12     1877.13     45.45 o 
   9   1   0      138.52      175.58     26.15 o 
  10   1   0        2.75        2.11      6.73 o 
  11   1   0     1079.27     1107.18     32.89 o 
  12   1   0        0.28        6.10      8.18 o 
   0   2   0     1476.75     1850.77     45.70 o 
   1   2   0      502.60      441.05      9.23 o 
   2   2   0      695.47      814.91     15.52 o 
   3   2   0     2865.02     2579.14     44.86 o 
   4   2   0     1324.70     1426.59     26.27 o 
   5   2   0      453.56      445.33     12.02 o 
   6   2   0       26.00       32.02      3.16 o 
   7   2   0     1373.04     1277.93     41.64 o 
   8   2   0      121.28      120.86      9.51 o 
   9   2   0      878.40     1013.66     28.98 o 
  10   2   0      724.08      652.17     22.86 o 
  11   2   0        1.36       69.98      9.68 o 
  12   2   0       29.16        1.57      9.48 o 
   1   3   0      309.41      257.76      7.78 o 
   2   3   0     4317.07     5495.35    174.33 o 
   3   3   0        1.95        3.82      2.75 o 
   4   3   0     2270.91     2197.54     94.83 o 
   5   3   0        1.31        4.88      3.04 o 
   6   3   0      534.46      558.33     13.38 o 
   7   3   0       25.96       22.42      4.08 o 
   8   3   0     1111.71     1048.01     25.25 o 
   9   3   0        6.04       11.43      6.71 o 
  10   3   0      485.47      369.04     21.34 o 
  11   3   0       26.39       32.33     10.23 o 
  12   3   0       33.90       29.65     10.99 o 
   0   4   0      458.43      681.46     21.03 o 
   1   4   0      131.21      114.94      5.58 o 
   3   4   0     3221.77     2926.23     52.16 o 
   4   4   0      387.69      455.75     20.61 o 
   5   4   0        4.16        3.91      5.49 o 
   6   4   0      413.94      412.63     16.38 o 
   7   4   0      144.30      114.42     10.83 o 
   8   4   0        0.82       -3.32      5.66 o 
   9   4   0      344.82      327.69     19.64 o 
  10   4   0      331.54      306.32     20.56 o 
  11   4   0       12.69      106.47     13.98 o 
   1   5   0     1412.15     1162.32     23.80 o 
   2   5   0      347.11      405.65     12.60 o 
   3   5   0      291.99      294.05     11.32 o 
   4   5   0      109.03      127.52      8.16 o 
   5   5   0      613.45      591.67     20.48 o 
   6   5   0      272.05      268.71     12.26 o 
   7   5   0     1046.44     1045.14     43.64 o 
   8   5   0     2039.27     1871.77     46.76 o 
   9   5   0        2.33        5.03      8.31 o 
  10   5   0       19.33       21.87      9.83 o 
   0   6   0     4779.86     5646.00    139.62 o 
   1   6   0       17.84       35.03      5.42 o 
   2   6   0      543.46      720.92     18.92 o 
   3   6   0      424.45      381.89     13.36 o 
   4   6   0      111.01      110.44      8.51 o 
   5   6   0      258.14      243.74     13.50 o 
   6   6   0     1910.28     1754.32     39.37 o 
   7   6   0      242.56      227.61     14.30 o 
   8   6   0      426.16      385.96     18.89 o 
   9   6   0       49.82       46.00     11.05 o 
   1   7   0     1121.54     1047.95     24.19 o 
   2   7   0      795.15      834.03     20.64 o 
   3   7   0       72.02       71.67     10.48 o 
   4   7   0      219.17      209.64     11.90 o 
   5   7   0      579.14      552.80     22.77 o 
   6   7   0      125.25      106.04      9.88 o 
   7   7   0      130.53      124.57     18.41 o 
   8   7   0      410.55      395.99     20.49 o 
   0   8   0      462.21      464.16     28.21 o 
   1   8   0       13.57       12.16      6.69 o 
   2   8   0       12.59        9.08      6.58 o 
   3   8   0      994.87      907.52     25.44 o 
   4   8   0       13.50       19.82      7.28 o 
   5   8   0       78.35       82.17      9.62 o 
 -13   0   1      283.90      262.94     24.88 o 
 -11   0   1      796.86      744.07     36.38 o 
  -9   0   1     1995.65     1937.71     67.11 o 
  -7   0   1     2335.25     2091.01     87.28 o 
  -5   0   1      310.23      289.50     32.18 o 
  -3   0   1      181.02      421.23     22.40 o 
  -1   0   1     4434.63     5099.33    261.02 o 
   1   0   1    23504.17    21137.55   1279.87 o 
   3   0   1     2054.39     2193.31     53.74 o 
   5   0   1     5877.21     5393.08    129.82 o 
   7   0   1     6607.81     6408.42    154.85 o 
   9   0   1       44.02       45.89     11.24 o 
  11   0   1       25.16       45.09     28.70 o 
 -12   1   1      462.00      643.68     24.26 o 
 -11   1   1       61.03       59.07      9.90 o 
 -10   1   1      608.55      610.27     21.54 o 
  -9   1   1     1116.14     1009.00     28.95 o 
  -8   1   1      369.20      360.67     16.35 o 
  -7   1   1     2802.73     2744.89     54.30 o 
  -6   1   1     2193.55     2046.90     41.02 o 
  -5   1   1      249.07      229.93      7.14 o 
  -4   1   1    12671.78    11553.01    192.98 o 
  -3   1   1     2473.69     2212.66     67.47 o 
  -2   1   1     4015.09     3858.38     65.22 o 
  -1   1   1     5774.35     7095.67    118.16 o 
   0   1   1    19506.28    17786.34    425.94 o 
   1   1   1      328.90      355.04      7.01 o 
   2   1   1     5711.08     5252.72     96.72 o 
   3   1   1     8227.97     8111.31    148.59 o 
   4   1   1      213.59      199.36      6.62 o 
   5   1   1     1297.66     1272.36     23.85 o 
   6   1   1      997.35      848.11     20.66 o 
   7   1   1     1033.09      959.82     19.59 o 
   8   1   1     1329.02     1860.56     88.86 o 
   9   1   1      767.82      659.25     21.87 o 
  10   1   1      660.23      645.73     22.45 o 
  11   1   1       51.10       45.65      9.32 o 
  12   1   1      691.06      673.02     25.25 o 
 -12   2   1       63.99       89.05     13.69 o 
 -11   2   1      285.78      247.25     15.79 o 
 -10   2   1      326.50      334.38     16.81 o 
  -9   2   1       56.98       53.65      8.10 o 
  -8   2   1     3562.09     3366.27     75.45 o 
  -7   2   1      673.06      716.95     15.86 o 
  -6   2   1      650.99      613.04     15.17 o 
  -5   2   1     2282.89     2547.55     77.86 o 
  -4   2   1     8974.07     8616.75    144.94 o 
  -3   2   1     2465.97     2994.52    164.37 o 
  -2   2   1      919.97      704.04     13.74 o 
  -1   2   1     4701.89     6051.17    111.73 o 
   0   2   1     2188.14     2258.53     39.10 o 
   1   2   1      200.58      182.31     13.16 o 
   2   2   1     1780.99     1622.75     28.84 o 
   3   2   1      560.28      663.43     28.94 o 
   4   2   1     7448.27     6998.21    129.85 o 
   5   2   1      281.91      277.53      8.15 o 
   6   2   1     3136.87     3244.34     57.30 o 
   7   2   1      208.34      171.95     12.06 o 
   8   2   1     1451.15     1511.04     33.12 o 
   9   2   1       77.80       66.38      8.37 o 
  10   2   1      572.65      693.73     23.57 o 
  11   2   1      350.28      320.24     21.53 o 
  12   2   1       76.64       79.20     13.28 o 
 -12   3   1        2.02       10.55     16.82 o 
 -11   3   1       61.18       48.33     10.98 o 
 -10   3   1       75.35       68.43      9.06 o 
  -9   3   1       81.19       62.93      8.47 o 
  -8   3   1       58.77       47.13      7.31 o 
  -7   3   1      820.57      767.42     19.52 o 
  -6   3   1       30.11       34.30      4.01 o 
  -5   3   1      135.84      128.33      5.92 o 
  -4   3   1      475.91      485.47     13.90 o 
  -3   3   1     3373.16     3794.91     90.05 o 
  -2   3   1       35.38       26.83      2.94 o 
  -1   3   1      220.75      208.06      6.31 o 
   0   3   1      497.97      480.47     10.79 o 
   1   3   1       10.49       10.14      5.23 o 
   2   3   1       29.42       23.38      2.77 o 
   3   3   1     7272.25     6763.58    114.68 o 
   4   3   1       55.23       74.94      4.49 o 
   5   3   1      367.13      248.45      8.49 o 
   6   3   1        2.82        2.73      2.70 o 
   7   3   1      813.08      825.78     20.17 o 
   8   3   1      203.82      219.47     10.53 o 
   9   3   1      828.20      754.68     41.41 o 
  10   3   1        7.42        9.78      8.54 o 
  11   3   1      206.38      187.89     16.71 o 
  12   3   1       26.87       29.16     11.22 o 
 -11   4   1      756.16      635.25     27.93 o 
 -10   4   1       82.57      112.71     13.25 o 
  -9   4   1       11.58        0.85      7.64 o 
  -8   4   1      584.35      594.15     28.16 o 
  -7   4   1      671.10      679.25     16.59 o 
  -6   4   1     1644.92     1641.54     32.02 o 
  -5   4   1      919.52      998.96     43.40 o 
  -4   4   1     1097.59      974.86     20.26 o 
  -3   4   1     1358.68     1939.61     35.86 o 
  -2   4   1      408.14      334.62      9.48 o 
  -1   4   1     1240.59     1546.35     29.10 o 
   0   4   1      114.11      117.52      5.58 o 
   1   4   1      600.37      549.57     12.70 o 
   2   4   1     2222.80     1889.39     42.93 o 
   3   4   1       38.22       44.61      4.16 o 
   4   4   1     1945.79     1905.12     35.49 o 
   5   4   1      265.87      264.54     11.43 o 
   6   4   1      473.12      464.83     12.65 o 
   7   4   1      175.25      178.65      9.45 o 
   8   4   1      963.03      997.33     30.43 o 
   9   4   1       38.64       43.85      9.75 o 
  10   4   1      685.89      819.42     31.63 o 
  11   4   1      447.60      410.91     25.47 o 
 -10   5   1      720.63      750.01     30.55 o 
  -9   5   1       16.27        2.98      7.98 o 
  -8   5   1      237.04      206.43     13.05 o 
  -7   5   1      783.10      760.25     20.72 o 
  -6   5   1     3525.10     3182.60     63.96 o 
  -5   5   1      114.99      114.54      6.95 o 
  -4   5   1      763.02      746.15     17.51 o 
  -3   5   1      333.00      355.08     11.00 o 
  -2   5   1      186.79      178.90      7.98 o 
  -1   5   1     1338.33     1627.89     31.51 o 
   0   5   1     3006.41     2706.54     49.22 o 
   1   5   1      154.83      172.75      9.63 o 
   2   5   1     1147.08     1040.70     21.99 o 
   3   5   1       77.91       76.12     10.25 o 
   4   5   1      381.25      378.43     12.11 o 
   5   5   1       11.94       17.87      6.02 o 
   6   5   1     2313.89     2268.74     47.62 o 
   7   5   1      183.34      172.95     11.92 o 
   8   5   1       70.66       76.53      9.35 o 
   9   5   1       54.59       50.85     10.72 o 
  10   5   1      264.22      285.29     23.64 o 
  -9   6   1      181.56      181.11     16.78 o 
  -8   6   1      173.78      163.64     12.92 o 
  -7   6   1      583.73      584.84     21.41 o 
  -6   6   1       29.39       31.68      6.85 o 
  -5   6   1     2042.07     2029.28     69.17 o 
  -4   6   1      181.84      171.68      8.94 o 
  -3   6   1      384.60      451.56     13.53 o 
  -2   6   1      593.14      611.32     16.04 o 
  -1   6   1     2604.11     3178.54     58.15 o 
   0   6   1       25.51       45.57      9.51 o 
   1   6   1     3918.35     4410.41     78.41 o 
   2   6   1        1.73       -1.32      4.41 o 
   3   6   1      286.75      290.87     12.71 o 
   4   6   1      346.67      349.10     14.34 o 
   5   6   1      833.87      840.26     22.67 o 
   6   6   1      731.90      677.48     22.62 o 
   7   6   1     2163.23     1963.28     49.55 o 
   8   6   1       43.01       51.80     10.67 o 
   9   6   1       22.33       15.95     10.03 o 
  -8   7   1       79.76       49.43      9.81 o 
  -7   7   1      428.00      380.64     35.59 o 
  -6   7   1      317.38      348.62     15.90 o 
  -5   7   1      273.44      269.77     13.71 o 
  -4   7   1      585.87      516.37     17.70 o 
  -3   7   1      207.64      207.38     11.67 o 
  -2   7   1      516.07      479.39     16.94 o 
  -1   7   1      514.93      570.98     16.28 o 
   0   7   1     1711.35     1621.62     33.57 o 
   1   7   1       12.32       24.50      5.63 o 
   2   7   1      411.96      388.27     15.75 o 
   3   7   1       90.86      102.52     11.56 o 
   4   7   1      299.08      279.67     13.89 o 
   5   7   1       91.47       94.22      9.18 o 
   6   7   1      242.29      246.99     15.00 o 
   7   7   1      278.74      255.01     15.89 o 
  -5   8   1       54.14       63.70      9.20 o 
  -4   8   1      296.95      289.56     15.02 o 
  -3   8   1       44.48       40.84      8.74 o 
  -2   8   1      427.17      389.30     16.83 o 
  -1   8   1       10.21        5.90      5.79 o 
   0   8   1       21.44       22.26      6.92 o 
   1   8   1       10.72       28.01     14.85 o 
   2   8   1      396.94      402.22     17.33 o 
   3   8   1       15.76       13.24      6.91 o 
   4   8   1      685.49      656.30     21.49 o 
   5   8   1       10.67       11.51      7.59 o 
 -12   0   2     1411.08     1297.34     53.37 o 
 -10   0   2      746.08      668.67     32.76 o 
  -8   0   2        8.96       36.21      9.50 o 
  -6   0   2     3984.98     4089.59    154.35 o 
  -4   0   2     5947.17     5912.11    173.97 o 
  -2   0   2     2959.07     3484.24     90.13 o 
   0   0   2    34959.11    26047.34   1098.30 o 
   2   0   2    13578.80    12805.50    301.51 o 
   4   0   2        6.77       21.04      7.77 o 
   6   0   2     4108.44     3562.26     88.01 o 
   8   0   2     2403.52     2205.30     73.54 o 
  10   0   2     1581.00     1467.88     55.30 o 
  12   0   2      343.51      314.91     25.85 o 
 -13   1   2       11.14       23.94      9.88 o 
 -12   1   2      122.97      125.24     12.84 o 
 -11   1   2     2618.02     2627.51    100.88 o 
 -10   1   2      254.82      247.15     14.64 o 
  -9   1   2      443.68      468.29     19.22 o 
  -8   1   2     2655.23     2578.58     59.31 o 
  -7   1   2     1428.22     1289.02     32.42 o 
  -6   1   2      260.79      234.92      8.18 o 
  -5   1   2     3981.49     3402.25     64.89 o 
  -4   1   2     2054.29     2131.54     37.24 o 
  -3   1   2     2088.94     2122.56     38.92 o 
  -2   1   2     4908.30     6463.90    108.29 o 
  -1   1   2     9631.74     8947.08    148.99 o 
   0   1   2      689.72      679.38     15.18 o 
   1   1   2    15078.32    13820.84    251.20 o 
   2   1   2     8642.39     8216.81    168.66 o 
   3   1   2        3.37       19.28      2.83 o 
   4   1   2     1418.92     1189.72     24.58 o 
   5   1   2     3260.15     3192.76     61.32 o 
   6   1   2        4.87        0.94      2.67 o 
   7   1   2     2040.51     2210.00     47.10 o 
   8   1   2     1462.83     1276.71     33.30 o 
   9   1   2        0.98       30.31      8.81 o 
  10   1   2        5.32        3.18      6.91 o 
  11   1   2      275.34      321.21     17.36 o 
  12   1   2       10.27       28.42     10.97 o 
 -12   2   2       46.18       43.00     10.11 o 
 -11   2   2        7.89       14.12      8.14 o 
 -10   2   2      381.32      327.68     16.68 o 
  -9   2   2      479.72      465.71     18.33 o 
  -8   2   2      621.39      624.91     30.18 o 
  -7   2   2     1639.46     1487.35     28.48 o 
  -6   2   2     1542.93     1475.51     30.67 o 
  -5   2   2      537.71      597.93     13.01 o 
  -4   2   2     6850.93     7584.77    139.68 o 
  -3   2   2     7462.86     6938.77    116.87 o 
  -2   2   2        0.54       -1.08      1.90 o 
  -1   2   2     6966.31     6630.92    111.45 o 
   0   2   2     5906.64     5486.83    101.17 o 
   1   2   2      124.61      149.79      4.71 o 
   2   2   2     2379.97     2302.51     40.06 o 
   3   2   2     8742.89     7993.57    147.37 o 
   4   2   2      848.04     1022.59     27.20 o 
   5   2   2     2366.98     2225.24     44.20 o 
   6   2   2       46.95       21.95      3.61 o 
   7   2   2      524.57      593.63     16.10 o 
   8   2   2        0.80        3.80      4.66 o 
   9   2   2     1088.84     1179.12     32.36 o 
  10   2   2      253.82      272.43     18.32 o 
  11   2   2      296.51      316.47     20.67 o 
  12   2   2       39.94       31.23     10.93 o 
 -12   3   2      232.10      254.94     21.61 o 
 -11   3   2       17.33       20.37      9.47 o 
 -10   3   2        3.21        0.58      6.60 o 
  -9   3   2      133.29      145.13     11.02 o 
  -8   3   2     1475.38     1317.69     34.46 o 
  -7   3   2        2.11       -1.31      4.58 o 
  -6   3   2      623.83      487.36     12.31 o 
  -5   3   2      129.33      113.29      6.28 o 
  -4   3   2     1787.40     1890.03     34.56 o 
  -3   3   2      625.46      667.23     14.19 o 
  -2   3   2     2953.19     3380.21     58.68 o 
  -1   3   2     1538.32     1534.85     28.15 o 
   0   3   2      526.23      607.75     12.81 o 
   1   3   2      722.80      731.89     16.24 o 
   2   3   2     4310.10     4161.40     71.58 o 
   3   3   2     1168.04     1251.92     25.27 o 
   4   3   2     5072.90     4532.61     78.18 o 
   5   3   2        1.60        3.51      2.89 o 
   6   3   2       25.01       23.21      3.84 o 
   7   3   2        1.38       11.44      6.25 o 
   8   3   2     1299.77     1277.44     33.39 o 
   9   3   2       23.98       32.92      9.09 o 
  10   3   2     1414.09     1299.15     52.80 o 
  11   3   2        8.92        5.32      8.98 o 
 -11   4   2       54.85       60.37     11.61 o 
 -10   4   2      904.03      843.50     32.01 o 
  -9   4   2      225.35      237.16     14.26 o 
  -8   4   2       83.94       81.18      8.86 o 
  -7   4   2      823.90      802.89     18.67 o 
  -6   4   2      791.19      869.02     26.90 o 
  -5   4   2        0.02        4.53      3.59 o 
  -4   4   2     1616.29     1739.25     33.30 o 
  -3   4   2     4278.69     4231.25     73.77 o 
  -2   4   2      408.40      552.50     12.97 o 
  -1   4   2      595.51      445.54     11.10 o 
   0   4   2      357.73      339.36     14.50 o 
   1   4   2      213.26      211.68      8.59 o 
   2   4   2     5073.07     5090.33     96.27 o 
   3   4   2     1559.71     1525.81     29.10 o 
   4   4   2      122.21      149.20      7.91 o 
   5   4   2      206.61      194.50      8.81 o 
   6   4   2      845.36      822.08     20.89 o 
   7   4   2      683.97      657.85     25.38 o 
   8   4   2      345.14      369.55     16.90 o 
   9   4   2      882.37      859.12     31.84 o 
  10   4   2       19.32       18.98      9.54 o 
  11   4   2      181.70      275.90     23.90 o 
 -10   5   2        4.32       12.23      9.42 o 
  -9   5   2      220.46      224.75     17.14 o 
  -8   5   2      213.98      209.44     13.08 o 
  -7   5   2       49.58       49.07      5.98 o 
  -6   5   2       25.94       27.92      5.23 o 
  -5   5   2     1575.49     1511.40     30.39 o 
  -4   5   2        3.88       30.53      5.58 o 
  -3   5   2     4080.67     3860.24     68.59 o 
  -2   5   2       48.31       25.90      4.34 o 
  -1   5   2      800.39      650.81     15.49 o 
   0   5   2      116.98      122.83      6.58 o 
   1   5   2     1869.13     1789.91     34.22 o 
   2   5   2     1070.15     1104.37     30.97 o 
   3   5   2      851.78      738.26     18.60 o 
   4   5   2      107.11      137.32      8.47 o 
   5   5   2      258.44      257.90     15.00 o 
   6   5   2       64.12       49.81      7.56 o 
   7   5   2     1727.13     1874.35     74.60 o 
   8   5   2      331.01      325.11     18.45 o 
   9   5   2       45.47       63.85     13.03 o 
  10   5   2        1.22        5.14      9.54 o 
  -9   6   2        7.26       10.09     10.08 o 
  -8   6   2        9.36        2.75      7.26 o 
  -7   6   2       17.41       17.81      7.64 o 
  -6   6   2     1479.14     1511.08     34.78 o 
  -5   6   2      434.11      405.55     15.04 o 
  -4   6   2      640.20      689.29     17.57 o 
  -3   6   2       46.97       56.49      5.99 o 
  -2   6   2       65.53       73.30      6.38 o 
  -1   6   2        0.88        1.46      4.47 o 
   0   6   2     3706.06     4325.44     77.04 o 
   1   6   2        1.06        6.22      4.60 o 
   2   6   2      554.88      543.73     21.52 o 
   3   6   2      161.10      159.48      9.65 o 
   4   6   2       39.43       34.06      6.38 o 
   5   6   2      127.77      119.20      9.40 o 
   6   6   2      976.57      912.51     30.75 o 
   7   6   2       31.29       28.31      7.07 o 
   8   6   2       94.20       90.81     10.62 o 
   9   6   2       19.38       23.63      9.94 o 
  -8   7   2      145.43      144.62     13.31 o 
  -7   7   2       27.98       15.04      9.51 o 
  -6   7   2       27.21       32.49      7.46 o 
  -5   7   2      551.33      530.55     18.00 o 
  -4   7   2      765.22      847.63     23.33 o 
  -3   7   2      183.89      161.01      9.51 o 
  -2   7   2      919.44      978.78     23.07 o 
  -1   7   2     1029.38      900.01     21.73 o 
   0   7   2       37.89       55.68      6.58 o 
   1   7   2      609.43      503.18     16.69 o 
   2   7   2      102.12       93.43      8.50 o 
   3   7   2       46.53       47.09      7.26 o 
   4   7   2      207.87      251.83     14.60 o 
   5   7   2      511.04      444.15     20.80 o 
   6   7   2        0.12       -2.07      7.31 o 
   7   7   2      490.42      459.67     21.46 o 
  -5   8   2      183.56      172.46     14.80 o 
  -4   8   2      134.32      135.82     11.01 o 
  -3   8   2      661.41      593.75     20.75 o 
  -2   8   2        1.92        5.14      6.41 o 
  -1   8   2       98.74       97.63      9.46 o 
   0   8   2      154.03      163.03     11.29 o 
   1   8   2       30.92       34.03      7.56 o 
   2   8   2        0.21        3.27      6.32 o 
   3   8   2     1166.89     1063.08     28.62 o 
   4   8   2        4.42       12.28      7.36 o 
   5   8   2       58.28       73.48     10.57 o 
 -13   0   3       11.84        3.14     35.56 o 
 -11   0   3     2178.47     1838.73     67.49 o 
  -9   0   3     3544.64     3135.03    101.18 o 
  -5   0   3     7932.56     8953.69    262.30 o 
  -3   0   3     9289.42    10531.37    377.37 o 
  -1   0   3     5436.60     5524.75    235.91 o 
   1   0   3    35148.29    28724.85    676.76 o 
   3   0   3     2512.01     2577.41     63.22 o 
   5   0   3     4916.83     4724.66    141.51 o 
   7   0   3     6073.18     5696.60    138.89 o 
   9   0   3      239.91      202.70     30.90 o 
  11   0   3      611.15      596.51     31.86 o 
 -13   1   3       34.95       36.06     11.56 o 
 -12   1   3      284.55      347.19     18.90 o 
 -11   1   3      702.12      640.91     23.71 o 
 -10   1   3     1042.84     1038.12     30.20 o 
  -9   1   3       91.55      126.82     15.23 o 
  -8   1   3      166.25      174.28     10.86 o 
  -7   1   3     2046.55     2260.97     92.71 o 
  -6   1   3     1970.43     1769.43     35.80 o 
  -5   1   3     1841.56     2163.15     42.24 o 
  -4   1   3    11833.71    10820.15    198.34 o 
  -3   1   3       18.47       32.85      2.64 o 
  -2   1   3      354.98      392.27      9.04 o 
  -1   1   3        5.73        5.66      2.06 o 
   0   1   3     1523.15     1383.14     26.56 o 
   1   1   3     3738.51     4089.64     98.49 o 
   2   1   3     3843.63     3556.58     60.48 o 
   3   1   3      103.81       63.61      3.79 o 
   4   1   3     1655.38     1706.21     30.92 o 
   5   1   3       66.78      114.44      5.92 o 
   6   1   3     2528.41     2886.54    122.33 o 
   7   1   3      878.35      885.83     18.89 o 
   8   1   3      755.04      940.84     26.63 o 
   9   1   3      426.37      411.01     18.04 o 
  10   1   3      287.69      331.32     17.65 o 
  11   1   3       17.72        9.95      8.68 o 
  12   1   3      350.90      330.74     21.71 o 
 -12   2   3      378.87      350.57     19.11 o 
 -11   2   3      436.44      440.53     20.62 o 
 -10   2   3      170.58      162.25     13.75 o 
  -9   2   3      548.14      545.10     19.34 o 
  -8   2   3     2719.82     2510.66     58.19 o 
  -7   2   3       40.14       31.98      5.58 o 
  -6   2   3       17.04       43.91      4.07 o 
  -5   2   3      403.20      596.14     14.00 o 
  -4   2   3     2604.57     2570.74     45.22 o 
  -3   2   3     5289.45     6569.01    110.89 o 
  -2   2   3      410.01      305.44      8.16 o 
  -1   2   3      480.28      568.93     26.85 o 
   0   2   3       94.68       67.74      4.12 o 
   1   2   3     8028.57     7759.60    130.14 o 
   2   2   3     7035.93     6416.69    118.51 o 
   3   2   3     3771.36     3862.85     66.31 o 
   4   2   3    11860.22    11115.49    186.54 o 
   5   2   3       46.40       53.52      4.05 o 
   6   2   3      499.00      642.22     25.19 o 
   7   2   3      127.55      123.26      6.50 o 
   8   2   3      315.10      331.72     14.94 o 
   9   2   3        0.32       10.44     11.33 o 
  10   2   3      609.30      850.25     31.79 o 
  11   2   3      121.07      158.55     24.90 o 
  12   2   3        2.89       43.08     11.24 o 
 -12   3   3       63.06       78.09     13.01 o 
 -11   3   3      371.05      369.71     24.29 o 
 -10   3   3       20.83       18.31      7.65 o 
  -9   3   3      367.90      306.94     15.60 o 
  -8   3   3        2.22        4.87      3.22 o 
  -7   3   3     4515.55     4335.53     76.15 o 
  -6   3   3        0.12        0.02      3.09 o 
  -4   3   3      211.71      228.29      7.56 o 
  -3   3   3     7898.41    10153.64    170.67 o 
  -2   3   3        0.03       -2.25      2.35 o 
  -1   3   3     7214.71     7541.56    147.01 o 
   0   3   3      520.40      535.53     13.03 o 
   1   3   3      201.85      211.94      8.33 o 
   2   3   3       14.96       12.16      3.04 o 
   3   3   3     9902.05     9254.23    155.74 o 
   4   3   3       64.63       88.18      4.71 o 
   5   3   3     2185.96     2081.05     38.29 o 
   6   3   3      263.67      267.52     10.16 o 
   7   3   3       50.27       61.23     10.62 o 
   8   3   3      209.84      225.88     12.70 o 
   9   3   3     1536.47     1460.91     45.31 o 
  10   3   3       47.59       43.30     10.40 o 
  11   3   3      820.65      735.94     35.56 o 
 -11   4   3      354.37      319.80     21.47 o 
 -10   4   3       52.52       59.81     11.02 o 
  -9   4   3      208.82      213.03     13.54 o 
  -8   4   3      305.61      346.13     13.71 o 
  -7   4   3       43.46       40.64      5.85 o 
  -6   4   3      669.99      630.27     21.73 o 
  -5   4   3     2060.95     2421.57     49.56 o 
  -4   4   3     1224.65     1166.28     23.57 o 
  -3   4   3     3063.66     3800.31     73.36 o 
  -2   4   3     1024.84      864.90     18.20 o 
  -1   4   3     1835.00     1797.00     33.39 o 
   0   4   3      813.90      718.99     15.64 o 
   1   4   3      123.02       76.38      5.90 o 
   2   4   3     1213.06     1140.83     22.60 o 
   3   4   3      965.07      875.31     18.36 o 
   4   4   3     2390.02     2389.71     43.61 o 
   5   4   3       13.77       12.54      4.65 o 
   6   4   3       57.56       65.51      6.40 o 
   7   4   3      374.57      326.08     15.85 o 
   8   4   3      312.01      518.90     22.71 o 
   9   4   3       38.76       35.95      9.88 o 
  10   4   3      840.25      841.51     32.52 o 
  11   4   3      144.51      149.43     17.36 o 
 -10   5   3     1045.00      988.52     35.99 o 
  -9   5   3       24.07       26.86      9.42 o 
  -8   5   3      311.60      277.70     19.67 o 
  -7   5   3      694.58      740.51     18.48 o 
  -6   5   3      869.26      840.43     19.80 o 
  -5   5   3      419.00      459.23     13.31 o 
  -4   5   3     1406.24     1343.39     30.13 o 
  -3   5   3      491.29      567.72     14.81 o 
  -2   5   3      325.98      295.75     10.28 o 
  -1   5   3      383.78      431.28     11.93 o 
   0   5   3     1820.37     1763.12     33.76 o 
   1   5   3      105.07      107.37      8.24 o 
   2   5   3     2266.98     2055.57     38.73 o 
   3   5   3      807.62      786.79     22.56 o 
   4   5   3      154.82      152.82     11.70 o 
   5   5   3        1.99       -1.98      4.88 o 
   6   5   3      487.87      517.32     16.29 o 
   7   5   3      407.90      399.69     15.23 o 
   8   5   3       31.49      111.92     11.96 o 
   9   5   3      453.75      409.27     23.40 o 
  10   5   3      159.18      157.65     16.36 o 
  -9   6   3      170.23      191.77     16.89 o 
  -8   6   3       14.02       24.78      8.12 o 
  -7   6   3       83.45      105.50     19.22 o 
  -6   6   3      526.62      537.31     15.71 o 
  -5   6   3     1193.77     1522.52     31.66 o 
  -4   6   3      174.21      166.28      8.83 o 
  -3   6   3        3.53        6.58      4.57 o 
  -2   6   3      669.02      660.27     16.94 o 
  -1   6   3      992.16     1062.02     23.35 o 
   0   6   3      104.94       85.33      6.74 o 
   1   6   3     2455.06     2363.46     49.29 o 
   2   6   3      110.67      107.46      8.22 o 
   3   6   3        1.01       -6.85      4.57 o 
   4   6   3       18.84       22.08      6.54 o 
   5   6   3       64.02       68.97      7.77 o 
   6   6   3      333.65      307.78     16.32 o 
   7   6   3     1479.81     1386.15     33.62 o 
   8   6   3      254.89      245.48     15.52 o 
   9   6   3       17.87       11.49      9.72 o 
  -8   7   3        6.60        5.91      9.45 o 
  -7   7   3      205.65      214.65     14.73 o 
  -6   7   3      260.81      286.85     14.40 o 
  -5   7   3       25.16       27.91      7.06 o 
  -4   7   3     1353.88     1323.16     29.06 o 
  -3   7   3      372.54      443.70     15.01 o 
  -2   7   3       64.74       69.00      8.31 o 
  -1   7   3      628.41      713.57     18.62 o 
   0   7   3      483.58      462.47     16.03 o 
   1   7   3        2.51       -7.84      5.23 o 
   2   7   3       52.12       47.85      7.36 o 
   3   7   3      735.61      639.12     19.69 o 
   4   7   3       29.82       22.08      6.73 o 
   5   7   3       60.90       63.24      8.47 o 
   6   7   3      253.49      285.03     29.23 o 
   7   7   3       18.49       18.72      8.41 o 
  -5   8   3      154.88      138.60     11.03 o 
  -4   8   3      178.45      164.14     11.74 o 
  -3   8   3      218.34      223.72     14.86 o 
  -2   8   3      575.04      517.97     16.92 o 
  -1   8   3        0.19        0.80      6.09 o 
   0   8   3      113.20      107.01      9.76 o 
   1   8   3       84.43       95.14      9.34 o 
   2   8   3      227.47      236.50     14.20 o 
   3   8   3       16.14       20.81      7.53 o 
   4   8   3      742.51      684.77     21.95 o 
   5   8   3       98.75       85.17     10.22 o 
 -12   0   4      465.24      388.50     28.42 o 
 -10   0   4      258.02      235.38     19.80 o 
  -8   0   4      559.67      569.32     26.63 o 
  -6   0   4     1188.69     1451.38     48.65 o 
  -4   0   4     6399.66     7299.63    173.36 o 
  -2   0   4     1039.46     1079.34     33.05 o 
   0   0   4     1717.82     1888.58     55.86 o 
   2   0   4     1704.40     1867.79     46.32 o 
   4   0   4        0.80       -1.57      3.13 o 
   6   0   4     3032.82     2822.48     88.53 o 
   8   0   4     1561.09     1467.68     52.55 o 
  10   0   4      661.93      667.31     52.26 o 
  12   0   4       24.08       11.28     17.88 o 
 -13   1   4       33.75       38.98     10.62 o 
 -12   1   4       59.09       71.04     10.72 o 
 -11   1   4     2005.97     2077.89    107.10 o 
 -10   1   4      680.14      602.95     21.54 o 
  -9   1   4      690.56      626.43     21.86 o 
  -8   1   4     1581.13     1772.27     61.79 o 
  -7   1   4       77.04       70.58      4.96 o 
  -6   1   4      285.40      551.52     25.05 o 
  -5   1   4     1451.63     1209.01     22.64 o 
  -4   1   4     1741.35     2432.51     42.54 o 
  -3   1   4     5705.66     5530.41     93.23 o 
  -2   1   4     8236.77     8332.27    153.09 o 
  -1   1   4     8289.98     7878.73    131.53 o 
   0   1   4    21058.97    19485.16    354.53 o 
   1   1   4      889.35      760.69     14.33 o 
   2   1   4     6703.91     6677.52    112.21 o 
   3   1   4      358.84      304.70      7.68 o 
   4   1   4     1555.37     1517.96     28.05 o 
   5   1   4      716.63      634.82     14.01 o 
   6   1   4        7.73        2.35      3.38 o 
   7   1   4     1937.42     2482.48     50.09 o 
   8   1   4      283.23      299.85     14.24 o 
   9   1   4       52.68      206.74     25.87 o 
  10   1   4      133.94      142.16     13.63 o 
  11   1   4      353.98      344.42     21.13 o 
  12   1   4       28.84       25.91     10.38 o 
 -12   2   4       93.10       89.14     11.35 o 
 -11   2   4       50.44       37.36      9.09 o 
 -10   2   4      695.41      672.40     23.21 o 
  -9   2   4     1538.02     1461.27     38.03 o 
  -8   2   4      175.95      160.72     19.12 o 
  -7   2   4     3646.72     3436.77     75.97 o 
  -6   2   4      282.66      495.28     19.38 o 
  -5   2   4       59.29       33.93      3.26 o 
  -4   2   4     5722.89     7289.68    123.11 o 
  -3   2   4    10695.69    10183.53    170.59 o 
  -2   2   4     4407.51     4807.42     95.94 o 
  -1   2   4       19.56       17.54      2.26 o 
   0   2   4      215.51      188.01      5.99 o 
   1   2   4       38.20       35.10      4.04 o 
   2   2   4     1606.11     1531.30     30.70 o 
   3   2   4     7253.71     6822.88    126.44 o 
   4   2   4     2069.15     2057.00     37.09 o 
   5   2   4     2280.67     2516.20     45.22 o 
   6   2   4      238.36      212.74      8.09 o 
   7   2   4      189.32      213.46      8.59 o 
   8   2   4        1.57       -3.04      5.00 o 
   9   2   4     1386.27     1535.96     46.49 o 
  10   2   4        9.69        7.20      8.50 o 
  11   2   4      450.03      628.80     27.62 o 
 -12   3   4      604.38      549.64     23.91 o 
 -11   3   4       20.37       20.81      8.29 o 
 -10   3   4      390.57      351.85     17.57 o 
  -9   3   4      177.27      164.46     11.64 o 
  -8   3   4      962.85     1037.95     37.84 o 
  -7   3   4        4.72        4.41      3.74 o 
  -6   3   4     1159.72     1334.89     26.27 o 
  -5   3   4      141.20      140.16      6.30 o 
  -4   3   4      241.65      204.42      7.39 o 
  -3   3   4        0.14        1.07      2.55 o 
  -2   3   4     3326.53     3697.08     75.26 o 
  -1   3   4       68.91       81.07      4.34 o 
   0   3   4      697.91      686.47     16.46 o 
   1   3   4      677.98      579.82     12.45 o 
   2   3   4     2868.69     2850.60     61.83 o 
   3   3   4       31.87       40.90      4.41 o 
   4   3   4     8160.50     7810.01    145.36 o 
   5   3   4        1.95        1.04      3.08 o 
   6   3   4      827.39      787.81     19.85 o 
   7   3   4      208.09      212.40     14.42 o 
   8   3   4      382.48      368.63     16.13 o 
   9   3   4       85.09      104.18     12.31 o 
  10   3   4     1204.62     1150.35     51.89 o 
  11   3   4        4.19       19.54     10.26 o 
 -11   4   4      172.45      166.75     16.24 o 
 -10   4   4      869.82      821.35     26.62 o 
  -9   4   4      212.99      204.95     13.17 o 
  -8   4   4      114.14      103.79      8.14 o 
  -7   4   4     2169.83     2159.32     41.08 o 
  -6   4   4      106.18      153.83     12.70 o 
  -5   4   4       14.66       11.88      3.98 o 
  -4   4   4     3457.70     3997.34     70.33 o 
  -3   4   4     4018.77     3888.99     68.35 o 
  -2   4   4     2375.14     2710.05     48.75 o 
  -1   4   4     3785.30     3362.29     59.31 o 
   0   4   4     2029.87     1974.12     44.78 o 
   1   4   4        3.36       -2.56      2.66 o 
   2   4   4     2771.71     2766.79     49.46 o 
   3   4   4     2384.07     2300.85     46.60 o 
   4   4   4       38.71       20.96      7.82 o 
   5   4   4     1560.98     1868.14     62.28 o 
   6   4   4      125.05      106.17      7.92 o 
   7   4   4      392.56      522.52     20.71 o 
   8   4   4       39.60       35.70      7.67 o 
   9   4   4      693.30      714.61     67.17 o 
  10   4   4        1.19       -6.85      8.43 o 
 -10   5   4       19.61       29.87     11.32 o 
  -9   5   4      662.02      615.06     26.14 o 
  -8   5   4       18.52       27.24      7.11 o 
  -7   5   4        9.34       12.63      5.57 o 
  -6   5   4       15.15       16.82      5.06 o 
  -5   5   4     3232.54     2937.74     54.02 o 
  -4   5   4      338.36      400.21     12.33 o 
  -3   5   4     1861.85     1733.19     33.71 o 
  -2   5   4      224.11      251.39     10.03 o 
  -1   5   4     1655.42     1610.82     31.42 o 
   0   5   4      561.69      532.18     14.82 o 
   1   5   4     3740.12     3378.20     60.58 o 
   2   5   4      586.04      541.41     13.81 o 
   3   5   4     2323.65     2243.48     46.57 o 
   4   5   4       33.21       26.22      5.52 o 
   5   5   4      191.04      200.00     10.49 o 
   6   5   4      228.17      240.35     11.89 o 
   7   5   4     1506.06     1730.44     38.90 o 
   8   5   4        6.73        6.99      7.04 o 
   9   5   4        0.71       26.32      9.65 o 
  -9   6   4        7.04       11.04      9.19 o 
  -8   6   4      481.15      441.54     19.77 o 
  -7   6   4        2.03       -1.08      5.74 o 
  -6   6   4      398.36      596.24     18.33 o 
  -5   6   4      101.43      119.84      8.04 o 
  -4   6   4     1062.80     1359.76     28.70 o 
  -3   6   4      141.98      135.46      8.12 o 
  -2   6   4      231.11      279.59     11.38 o 
  -1   6   4      210.87      170.62      8.72 o 
   0   6   4     2857.49     2665.16     49.82 o 
   1   6   4       21.05       30.40      5.95 o 
   2   6   4      648.10      613.49     18.12 o 
   3   6   4        0.35       -1.54      5.03 o 
   4   6   4       37.33       44.57      9.82 o 
   5   6   4        5.93        1.46      6.26 o 
   6   6   4     1383.00     1328.67     32.98 o 
   7   6   4      244.61      256.81     17.46 o 
   8   6   4      458.61      406.23     19.90 o 
  -8   7   4      228.25      234.77     18.56 o 
  -7   7   4        0.10        3.79      7.70 o 
  -6   7   4      108.27      115.76      9.94 o 
  -5   7   4      241.62      244.28     11.79 o 
  -4   7   4      693.64      833.45     21.21 o 
  -3   7   4      405.61      376.80     14.35 o 
  -2   7   4       81.50      117.55      8.26 o 
  -1   7   4      308.39      289.15     12.21 o 
   0   7   4      164.13      156.65     10.21 o 
   1   7   4       67.70       71.89      8.24 o 
   2   7   4       88.25       90.05      8.62 o 
   3   7   4       35.70       32.02      6.99 o 
   4   7   4      180.29      173.74     11.39 o 
   5   7   4      291.45      303.62     17.05 o 
   6   7   4       36.39       39.75      9.06 o 
   7   7   4      161.76      244.97     15.99 o 
  -5   8   4        0.65        2.58      6.80 o 
  -4   8   4      449.45      533.05     25.20 o 
  -3   8   4      162.78      167.51     12.64 o 
  -2   8   4       81.97       88.30      9.98 o 
  -1   8   4      625.85      651.28     20.82 o 
   0   8   4      105.63       81.87      9.27 o 
   1   8   4        1.07       -5.05      6.23 o 
   2   8   4        4.70        8.60      6.84 o 
   3   8   4      610.20      612.18     20.97 o 
   4   8   4       29.63       25.83      8.29 o 
 -13   0   5      171.26      148.37     20.33 o 
 -11   0   5     2560.15     2178.86     76.54 o 
  -9   0   5     1052.04     1357.30    217.74 o 
  -7   0   5       93.84      120.47     11.82 o 
  -5   0   5     4992.84     5389.99    129.70 o 
  -3   0   5     2472.02     3066.39     92.27 o 
  -1   0   5      148.15      173.14      6.90 o 
   1   0   5    16880.05    14944.77    352.62 o 
   3   0   5     1531.40     1768.25     45.03 o 
   5   0   5       62.20       66.86      6.47 o 
   7   0   5     4334.77     4176.87    128.65 o 
   9   0   5        6.53        0.18      8.37 o 
  11   0   5      872.34      716.43     51.83 o 
 -13   1   5       37.43       20.94     11.58 o 
 -12   1   5       61.10       56.44     10.09 o 
 -11   1   5       87.34       80.43     11.99 o 
 -10   1   5     2495.74     2207.82     53.82 o 
  -9   1   5       23.29       39.40      7.26 o 
  -8   1   5     1250.43     1174.86     30.93 o 
  -7   1   5     1085.04     1339.59     28.82 o 
  -6   1   5     1445.79     1305.71     24.76 o 
  -5   1   5     2568.28     3617.90     62.58 o 
  -4   1   5     9055.23     8408.76    154.26 o 
  -3   1   5     1393.68     1694.15     33.24 o 
  -2   1   5     1083.14      992.56     18.32 o 
  -1   1   5     5369.07     5905.51    348.30 o 
   0   1   5      958.07      836.79     15.65 o 
   1   1   5     2972.95     2941.25     50.49 o 
   2   1   5      392.59      300.60      7.39 o 
   3   1   5     1026.23      908.90     17.72 o 
   4   1   5        9.26       10.12      4.64 o 
   5   1   5      472.92      413.75     10.72 o 
   6   1   5     4180.42     4429.71     77.24 o 
   7   1   5       89.68      100.65      7.12 o 
   8   1   5      522.67      596.64     20.55 o 
   9   1   5       27.76       32.28      8.76 o 
  10   1   5       32.13       46.33     15.26 o 
  11   1   5        9.39       28.33     10.60 o 
 -12   2   5      371.33      363.68     19.57 o 
 -11   2   5      121.11      125.86     11.95 o 
 -10   2   5        6.02        8.91      7.19 o 
  -9   2   5      216.39      203.57     12.61 o 
  -8   2   5     1018.53      935.41     26.45 o 
  -7   2   5      200.28      193.33      7.35 o 
  -6   2   5     1499.20     1200.18     23.49 o 
  -5   2   5      266.28      261.81      8.36 o 
  -4   2   5       58.63       76.27      5.61 o 
  -3   2   5     3067.40     4881.21     95.78 o 
  -2   2   5     6928.96     6230.04    105.32 o 
  -1   2   5     5002.31     5124.29     86.98 o 
   0   2   5    10270.75     9492.35    159.07 o 
   1   2   5     5318.97     4995.11     84.71 o 
   2   2   5     2641.03     2729.76     52.53 o 
   3   2   5     1085.53      927.09     20.55 o 
   4   2   5     3266.82     3249.62     56.91 o 
   5   2   5      166.30      177.97      7.76 o 
   6   2   5      595.95     1088.92     22.43 o 
   7   2   5       82.72       86.07      8.69 o 
   8   2   5        2.79       17.00      6.04 o 
   9   2   5       19.83       16.31      8.49 o 
  10   2   5     1208.31     1161.30     39.28 o 
  11   2   5       34.74       37.87     10.96 o 
 -12   3   5      109.69      102.22     11.95 o 
 -11   3   5      514.56      460.69     21.21 o 
 -10   3   5       51.62       40.39      8.45 o 
  -9   3   5     1107.68     1107.27     31.03 o 
  -8   3   5      169.78      157.22     10.82 o 
  -7   3   5     5972.57     6514.43    112.06 o 
  -6   3   5      244.75      240.87      9.77 o 
  -5   3   5        2.19        0.60      2.94 o 
  -4   3   5       39.44       43.97      4.01 o 
  -3   3   5      682.20     1062.81     23.01 o 
  -2   3   5      189.99      189.63      6.83 o 
  -1   3   5     2843.95     2606.18     56.69 o 
   0   3   5       66.97       69.38      4.29 o 
   1   3   5        2.50       12.80      2.48 o 
   2   3   5     1851.90     1968.32     39.59 o 
   3   3   5     6674.33     6277.70    117.55 o 
   4   3   5       67.89       70.49      5.67 o 
   5   3   5     1789.88     1621.69     34.57 o 
   6   3   5       17.90       30.81      5.13 o 
   7   3   5      145.09      147.05      9.16 o 
   8   3   5       10.66        3.83      6.10 o 
   9   3   5     1785.96     1668.80     58.68 o 
  10   3   5        0.70       -2.01      8.50 o 
  11   3   5      689.25      625.05     27.68 o 
 -11   4   5       63.46       95.70     11.37 o 
 -10   4   5      114.41      124.85     13.60 o 
  -9   4   5      247.66      256.48     14.60 o 
  -8   4   5     1631.83     1524.82     34.62 o 
  -7   4   5      147.29      147.03      9.82 o 
  -6   4   5      424.41      354.37     11.18 o 
  -5   4   5     1136.36     1303.17     26.33 o 
  -4   4   5      934.36      959.59     20.44 o 
  -3   4   5      872.85     1218.66     27.58 o 
  -2   4   5     5117.49     4954.00     85.81 o 
  -1   4   5      400.43      407.18     10.90 o 
   0   4   5     1506.53     1482.64     28.34 o 
   1   4   5      985.23      898.49     18.84 o 
   2   4   5      494.32      458.69     12.17 o 
   3   4   5     4084.09     3921.69     76.04 o 
   4   4   5     4721.00     4751.62     91.21 o 
   5   4   5       19.59       14.60      5.36 o 
   6   4   5      670.15      891.78     22.65 o 
   7   4   5      775.03      739.04     20.45 o 
   8   4   5       37.99       70.54      9.06 o 
   9   4   5       44.77       29.41      9.91 o 
  10   4   5      409.53      468.92     25.73 o 
 -10   5   5      706.41      629.17     27.39 o 
  -9   5   5        1.01        6.69      7.03 o 
  -8   5   5      105.55      117.79      9.29 o 
  -7   5   5      466.22      731.46     18.40 o 
  -6   5   5      147.77      143.61      8.18 o 
  -5   5   5      115.20      135.70      8.66 o 
  -4   5   5     2554.74     2412.23     45.19 o 
  -3   5   5      200.92      176.23      8.36 o 
  -2   5   5      762.41      708.93     16.78 o 
  -1   5   5      633.87      654.64     15.85 o 
   0   5   5     2682.19     2403.34     44.39 o 
   1   5   5       91.85       95.54      7.88 o 
   2   5   5     2124.45     1925.28     40.88 o 
   3   5   5      898.63      914.45     25.69 o 
   4   5   5      112.42      112.97      9.89 o 
   5   5   5       13.01       10.86      5.39 o 
   6   5   5      227.00      260.89     12.47 o 
   7   5   5       89.67       94.12      8.75 o 
   8   5   5      602.26      746.87     25.03 o 
   9   5   5       82.77       63.10     11.74 o 
  -9   6   5      561.55      574.19     26.58 o 
  -8   6   5      263.99      268.84     18.53 o 
  -7   6   5       70.38       66.86      8.03 o 
  -6   6   5      351.09      330.98     16.49 o 
  -5   6   5      654.97      764.88     19.24 o 
  -4   6   5      627.58      583.94     16.36 o 
  -3   6   5      206.05      315.98     25.81 o 
  -2   6   5       24.47       29.39      5.33 o 
  -1   6   5        4.70        4.10      6.73 o 
   0   6   5       22.64       16.40      3.91 o 
   1   6   5      498.60      457.31     15.28 o 
   2   6   5        1.68        0.38      4.90 o 
   3   6   5       43.34       33.19      6.49 o 
   4   6   5      324.66      348.73     19.11 o 
   5   6   5       85.26       84.68      8.49 o 
   6   6   5       26.80       33.55      7.28 o 
   7   6   5      640.65      622.96     20.14 o 
   8   6   5       60.85       66.24     10.15 o 
  -7   7   5      281.64      322.54     17.62 o 
  -6   7   5       74.80       84.54      9.15 o 
  -5   7   5       58.91       76.69      7.62 o 
  -4   7   5      661.46      623.60     17.77 o 
  -3   7   5      578.17      701.50     18.86 o 
  -2   7   5       60.68       58.42      7.64 o 
  -1   7   5      844.57      816.81     22.62 o 
   0   7   5        3.48       -2.37      5.55 o 
   1   7   5       43.14       49.11      7.17 o 
   2   7   5       56.70       73.49      8.16 o 
   3   7   5      656.20      643.35     20.14 o 
   4   7   5        7.73       16.21      8.72 o 
   5   7   5      305.43      316.96     17.59 o 
   6   7   5      570.39      566.26     22.20 o 
  -5   8   5       95.54       87.26      9.94 o 
  -4   8   5      111.59      102.18      9.83 o 
  -3   8   5       35.01       60.45      8.36 o 
  -2   8   5      592.64      496.47     24.03 o 
  -1   8   5       64.52       72.15      8.92 o 
   0   8   5      180.69      184.91     12.32 o 
   1   8   5      227.16      234.57     14.40 o 
   2   8   5      115.48      104.10     10.05 o 
   3   8   5        2.92        4.29      7.11 o 
   4   8   5      543.88      516.32     26.07 o 
 -12   0   6       28.43       17.46     11.73 o 
 -10   0   6     2107.14     1980.13     69.77 o 
  -8   0   6     5812.96     5991.75    181.47 o 
  -6   0   6      506.94      568.88     17.92 o 
  -4   0   6     5971.64     7191.81    174.73 o 
  -2   0   6      974.54      938.55     66.18 o 
   0   0   6     6762.10     6837.61    163.91 o 
   2   0   6     2450.40     1929.19     48.61 o 
   4   0   6      766.41      599.32     27.11 o 
   6   0   6     2166.32     1922.61     51.01 o 
   8   0   6     1186.76     1021.52     40.01 o 
  10   0   6      204.24      208.10     19.27 o 
 -13   1   6       58.60       68.92     11.61 o 
 -12   1   6       67.36       75.68     11.42 o 
 -11   1   6      277.69      267.30     16.13 o 
 -10   1   6       11.13       39.84     12.00 o 
  -9   1   6      122.04      106.88      9.77 o 
  -8   1   6      139.89      189.58     14.21 o 
  -7   1   6      444.47      457.73     11.30 o 
  -6   1   6       51.19       65.45      4.17 o 
  -5   1   6      539.49      433.15     10.30 o 
  -4   1   6      763.81     1196.20     57.82 o 
  -3   1   6     9318.38     8414.37    141.05 o 
  -2   1   6     2373.37     2263.95     49.25 o 
  -1   1   6      781.48      729.77     15.50 o 
   0   1   6     1013.85      898.89     16.93 o 
   1   1   6       36.79       86.53      3.86 o 
   2   1   6     1079.70     1127.96     21.22 o 
   3   1   6     3383.93     3280.62     57.05 o 
   4   1   6      279.15      243.37     10.58 o 
   5   1   6       59.68       80.26      5.53 o 
   6   1   6      469.17      434.45     12.02 o 
   7   1   6     1204.30     1663.57     32.38 o 
   8   1   6      178.54      194.86     13.19 o 
   9   1   6       52.19       78.31     10.75 o 
  10   1   6      496.70      538.87     26.15 o 
  11   1   6      140.39      131.89     17.69 o 
 -12   2   6       33.25       29.80      9.17 o 
 -11   2   6      232.44      233.84     15.03 o 
 -10   2   6      288.37      202.01     28.38 o 
  -9   2   6     1037.03      924.60     27.31 o 
  -8   2   6      250.01      224.11     12.59 o 
  -7   2   6     3466.52     3103.98     55.42 o 
  -6   2   6       46.43       64.15      4.96 o 
  -5   2   6       11.58        6.03      2.69 o 
  -4   2   6      975.70     1024.19     20.06 o 
  -3   2   6     2770.10     2625.02     50.95 o 
  -2   2   6        1.08        4.87      2.92 o 
  -1   2   6     6757.65     5956.40    100.90 o 
   0   2   6     4347.99     4224.37     72.31 o 
   1   2   6     1139.80     1079.25     20.39 o 
   2   2   6     3012.47     2935.83     56.48 o 
   3   2   6     4248.52     4312.63     81.68 o 
   4   2   6        3.94        2.06      2.45 o 
   5   2   6     1450.87     1630.46     30.98 o 
   6   2   6     1889.26     1835.01     34.87 o 
   7   2   6      189.64      400.52     16.98 o 
   8   2   6      578.45      527.99     18.91 o 
   9   2   6      366.50      353.42     20.35 o 
  10   2   6       61.37       65.68     18.41 o 
  11   2   6      425.25      435.28     24.65 o 
 -12   3   6      574.51      523.26     23.15 o 
 -11   3   6        1.63        2.11      7.34 o 
 -10   3   6       63.95       61.14     13.82 o 
  -9   3   6       57.68       56.84      8.41 o 
  -8   3   6     5322.39     5340.60    102.88 o 
  -7   3   6      177.77      171.20      7.83 o 
  -6   3   6     5574.10     7049.53    132.46 o 
  -5   3   6        1.63       11.72      3.76 o 
  -4   3   6      450.60      596.64     15.14 o 
  -3   3   6      734.62      747.10     17.53 o 
  -2   3   6    10377.38     9697.86    179.06 o 
  -1   3   6     1265.93     1361.32     25.84 o 
   0   3   6     9063.03     8516.49    143.58 o 
   1   3   6       29.67       25.25      3.78 o 
   2   3   6       15.02        6.81      3.34 o 
   3   3   6      509.53      536.62     14.81 o 
   4   3   6     5162.27     4927.12     93.89 o 
   5   3   6        0.05        1.53      4.14 o 
   6   3   6     1166.91     1003.25     24.29 o 
   7   3   6        0.17       -2.84      4.56 o 
   8   3   6      235.49      244.24     13.63 o 
   9   3   6       29.31       42.60     10.27 o 
  10   3   6      981.10      973.59     37.45 o 
 -11   4   6      398.21      357.67     28.69 o 
 -10   4   6      343.32      360.98     18.07 o 
  -9   4   6      197.39      202.74     13.30 o 
  -8   4   6       10.57       25.99      7.16 o 
  -7   4   6     2028.69     1956.52     41.27 o 
  -6   4   6      163.31      213.51      9.86 o 
  -5   4   6      658.78      624.52     15.36 o 
  -4   4   6     2512.92     2837.65     56.69 o 
  -3   4   6      206.83      154.47      7.17 o 
  -2   4   6      160.72      237.14     19.81 o 
  -1   4   6      914.87      841.97     19.19 o 
   0   4   6     6220.45     6030.20    103.57 o 
   1   4   6      440.53      385.23     11.29 o 
   2   4   6      523.62      438.22     13.27 o 
   3   4   6     1641.31     1579.02     46.33 o 
   4   4   6       91.91       94.52      7.32 o 
   5   4   6     2090.78     2257.16     46.93 o 
   6   4   6      557.97      536.92     16.66 o 
   7   4   6      159.72      193.75     10.88 o 
   8   4   6      523.09      447.75     21.19 o 
   9   4   6      209.22      256.68     18.58 o 
  10   4   6       22.35       30.66     10.72 o 
 -10   5   6       11.19       21.71      8.87 o 
  -9   5   6      764.25      623.05     22.65 o 
  -8   5   6       44.57       47.33      7.22 o 
  -7   5   6        3.16        7.88      4.84 o 
  -6   5   6      466.56      543.53     16.79 o 
  -5   5   6     1484.52     1395.83     31.87 o 
  -4   5   6      319.07      375.89     12.34 o 
  -3   5   6      482.80      452.87     13.85 o 
  -2   5   6      396.31      433.86     12.70 o 
  -1   5   6      634.16      631.02     15.59 o 
   0   5   6     1056.49     1061.34     22.60 o 
   1   5   6     2651.27     2573.02     52.51 o 
   2   5   6      506.81      520.55     17.76 o 
   3   5   6      675.36      749.46     20.16 o 
   4   5   6      112.93      117.87     10.19 o 
   5   5   6      580.76      586.91     17.76 o 
   6   5   6      143.93      141.68     10.58 o 
   7   5   6      883.56      970.83     25.64 o 
   8   5   6       31.68       40.91      8.96 o 
   9   5   6        6.11       19.57     18.12 o 
  -9   6   6        2.52       -0.62      8.74 o 
  -8   6   6      583.29      687.06     24.01 o 
  -7   6   6       53.46       46.08     11.31 o 
  -6   6   6       21.39       50.90      6.76 o 
  -5   6   6      157.40      118.24      8.22 o 
  -4   6   6     1897.77     1964.59     38.87 o 
  -3   6   6       50.44       60.23      6.45 o 
  -2   6   6      353.07      355.71     12.66 o 
  -1   6   6      291.70      316.69     11.77 o 
   0   6   6      130.20      133.49      9.04 o 
   1   6   6        9.39        7.86      7.29 o 
   2   6   6      402.56      401.32     15.56 o 
   3   6   6       85.78       94.19      9.54 o 
   4   6   6       13.60       13.56      6.90 o 
   5   6   6       64.64      104.05      9.22 o 
   6   6   6      381.68      394.00     21.24 o 
   7   6   6      183.21      178.32     12.02 o 
   8   6   6      390.12      381.45     23.75 o 
  -7   7   6        0.36       -4.79      7.51 o 
  -6   7   6      225.31      268.95     12.64 o 
  -5   7   6      377.35      371.12     14.80 o 
  -4   7   6       61.71       70.17      7.51 o 
  -3   7   6      560.14      545.54     16.28 o 
  -2   7   6       15.65       18.99      6.27 o 
  -1   7   6       96.05      116.27      9.82 o 
   0   7   6      519.64      449.50     17.16 o 
   1   7   6       41.75       35.23      6.95 o 
   2   7   6      113.19      103.61      9.33 o 
   3   7   6      281.94      253.93     15.15 o 
   4   7   6      230.30      220.15     13.12 o 
   5   7   6       12.55       31.53      7.72 o 
   6   7   6      192.74      174.18     13.85 o 
  -5   8   6      133.14      130.35     11.22 o 
  -4   8   6       88.46      108.90     10.26 o 
  -3   8   6      114.45      105.78     10.27 o 
  -2   8   6        1.34        2.23      6.56 o 
  -1   8   6      866.36      798.49     23.90 o 
   0   8   6       60.83       61.58     10.52 o 
   1   8   6       60.76       48.12      8.27 o 
   2   8   6      150.92      145.76     11.58 o 
   3   8   6      195.51      210.82     15.01 o 
 -13   0   7       67.92       46.60     15.92 o 
 -11   0   7      501.37      647.67     83.93 o 
  -9   0   7       51.93      108.70     18.31 o 
  -7   0   7     1485.71     1781.44     47.07 o 
  -5   0   7     1784.19     1845.91     47.49 o 
  -3   0   7      643.20      531.59     18.72 o 
  -1   0   7        5.16       13.36      5.34 o 
   1   0   7      742.81      606.64     17.87 o 
   3   0   7       14.61       35.28      5.01 o 
   5   0   7      220.73      229.91     12.02 o 
   7   0   7     1253.94     1210.14     35.80 o 
   9   0   7       20.23        6.39      9.08 o 
  11   0   7      167.18      244.49     33.41 o 
 -12   1   7        2.12       -4.92      7.74 o 
 -11   1   7      776.70      732.84     27.26 o 
 -10   1   7     2908.87     2479.60     59.41 o 
  -9   1   7       93.13      101.57      9.28 o 
  -8   1   7      301.54      298.65     13.59 o 
  -7   1   7      518.89      584.50     13.73 o 
  -6   1   7      472.45      426.85     10.72 o 
  -5   1   7     1101.75     1085.81     21.18 o 
  -4   1   7     2196.04     1812.55     32.80 o 
  -3   1   7        9.92       16.67      3.58 o 
  -2   1   7       30.67       11.85      2.70 o 
  -1   1   7     1828.05     1535.94     40.50 o 
   0   1   7     2418.49     2278.16     39.98 o 
   1   1   7     1601.26     1559.56     28.36 o 
   2   1   7     3380.47     3373.09     91.52 o 
   3   1   7     3563.48     3419.82     59.66 o 
   4   1   7      143.48      637.73     23.74 o 
   5   1   7       46.87       42.61      4.39 o 
   6   1   7     2743.04     2749.59     50.09 o 
   7   1   7      553.45      516.30     14.19 o 
   8   1   7      688.95      945.87     26.83 o 
   9   1   7      136.44      136.51     18.31 o 
  10   1   7        5.15        3.33      8.94 o 
  11   1   7      178.44      195.88     17.03 o 
 -12   2   7      624.96      581.05     23.41 o 
 -11   2   7       27.71       22.98     11.89 o 
 -10   2   7      127.21      141.54     11.49 o 
  -9   2   7      655.65      766.43     23.93 o 
  -8   2   7     1592.90     1434.60     36.52 o 
  -7   2   7       41.29       43.92      4.38 o 
  -6   2   7     2231.08     1908.94     35.48 o 
  -5   2   7      949.97      953.29     19.32 o 
  -4   2   7       10.37       14.13      3.37 o 
  -3   2   7     3149.34     3487.50     82.75 o 
  -2   2   7     7448.14     7039.33    119.00 o 
  -1   2   7     2117.98     2112.13     37.67 o 
   0   2   7    10455.09    10032.23    185.01 o 
   1   2   7     1928.77     1808.21     32.70 o 
   2   2   7      204.57      242.28     14.37 o 
   3   2   7      504.47      443.47     12.52 o 
   4   2   7      773.67     1025.79     20.64 o 
   5   2   7      113.81      119.36      7.47 o 
   6   2   7     1828.01     2350.10     48.21 o 
   7   2   7      655.10      616.05     17.80 o 
   8   2   7       17.96       50.68      7.58 o 
   9   2   7      157.77      131.86     13.28 o 
  10   2   7      726.29      732.20     29.68 o 
  11   2   7        6.40       11.54      9.81 o 
 -12   3   7       26.54       39.96      9.72 o 
 -11   3   7      532.49      603.56     37.45 o 
 -10   3   7       10.45       12.74      7.20 o 
  -9   3   7      511.65      615.64     21.23 o 
  -8   3   7        6.78       25.35      6.86 o 
  -7   3   7     4725.06     5527.82     96.24 o 
  -6   3   7       47.06       61.52      5.22 o 
  -5   3   7      847.06     1016.15     21.15 o 
  -4   3   7      206.01      209.14      7.87 o 
  -3   3   7       17.92       10.21      4.45 o 
  -2   3   7        6.25        2.75      2.81 o 
  -1   3   7    10917.32    10157.74    171.11 o 
   0   3   7      495.92      568.22     12.92 o 
   1   3   7      965.25      830.50     17.12 o 
   2   3   7      354.63      355.73     11.15 o 
   3   3   7     1883.96     1807.24     37.46 o 
   4   3   7      492.81      473.65     14.22 o 
   5   3   7     2273.92     2090.68     43.62 o 
   6   3   7       33.06      106.60      8.05 o 
   7   3   7      301.85      315.41     13.27 o 
   8   3   7        4.78        2.45      6.30 o 
   9   3   7      329.84      338.48     26.16 o 
  10   3   7       68.38       69.15     12.14 o 
 -11   4   7      100.25      123.63     12.41 o 
 -10   4   7       29.54       20.79      8.20 o 
  -9   4   7      630.21      699.75     23.52 o 
  -8   4   7     2761.93     2633.18     54.86 o 
  -7   4   7        5.29       16.29      4.78 o 
  -6   4   7     1542.14     1410.98     31.51 o 
  -5   4   7      347.55      343.02     12.13 o 
  -4   4   7       94.23      108.33      7.10 o 
  -3   4   7     1544.86     1553.90     33.09 o 
  -2   4   7     2793.04     2695.07     53.43 o 
  -1   4   7       80.25       54.47      5.22 o 
   0   4   7     1678.50     1419.28     27.65 o 
   1   4   7     1521.91     1429.37     27.73 o 
   2   4   7      166.58      191.96      9.25 o 
   3   4   7     1104.75     1043.44     24.65 o 
   4   4   7     2021.57     2135.15     44.71 o 
   5   4   7      101.98       88.13      7.53 o 
   6   4   7      180.44      297.70     21.99 o 
   7   4   7      434.59      422.18     17.74 o 
   8   4   7      144.48      201.48     15.39 o 
   9   4   7      133.44      114.81     13.84 o 
 -10   5   7      371.74      333.54     18.10 o 
  -9   5   7       28.52       43.04      8.91 o 
  -8   5   7      807.04      719.25     23.98 o 
  -7   5   7       63.14       73.87      6.88 o 
  -6   5   7       38.34       33.13      6.38 o 
  -5   5   7        5.18       13.12      4.85 o 
  -4   5   7     3047.24     2796.64     51.82 o 
  -3   5   7      298.74      291.78     10.90 o 
  -2   5   7      172.16      152.30      7.85 o 
  -1   5   7       18.55       11.53      3.22 o 
   0   5   7     1335.03     1286.56     28.79 o 
   1   5   7      248.83      238.11     11.14 o 
   2   5   7      402.36      464.71     16.35 o 
   3   5   7      145.52      125.77      8.65 o 
   4   5   7      165.44      180.22     10.25 o 
   5   5   7       10.39       11.31      5.84 o 
   6   5   7     1023.20     1104.84     27.89 o 
   7   5   7      172.16      164.73     11.04 o 
   8   5   7     1065.52     1112.69     32.85 o 
   9   5   7       36.00       34.44     10.99 o 
  -9   6   7      353.62      407.50     23.22 o 
  -8   6   7      243.43      244.41     15.19 o 
  -7   6   7      167.18      194.60     13.46 o 
  -6   6   7        0.66       -5.40      5.05 o 
  -5   6   7      843.88      888.71     21.60 o 
  -4   6   7      159.03      185.94     15.93 o 
  -3   6   7     1086.56     1176.99     57.25 o 
  -2   6   7      699.20      692.10     18.22 o 
  -1   6   7      147.57      125.71      8.97 o 
   0   6   7        2.46        2.74      5.64 o 
   1   6   7      845.77      821.62     24.91 o 
   2   6   7        6.99       11.70      5.63 o 
   3   6   7      754.75      688.48     21.67 o 
   4   6   7      240.99      238.02     13.91 o 
   5   6   7       59.78       76.47      8.54 o 
   6   6   7        3.59       -4.29      5.96 o 
   7   6   7      499.38      474.17     19.18 o 
  -7   7   7      272.41      311.18     15.71 o 
  -6   7   7        0.54        3.07      5.86 o 
  -5   7   7       56.16       76.01      7.96 o 
  -4   7   7      223.68      215.18     11.14 o 
  -3   7   7      219.17      227.72     12.56 o 
  -2   7   7      139.11      121.69     12.81 o 
  -1   7   7      124.29      121.36      9.79 o 
   0   7   7      126.77      121.80      9.74 o 
   1   7   7        7.75        6.17      6.97 o 
   2   7   7      363.59      335.52     17.30 o 
   3   7   7      108.78       99.96      9.88 o 
   4   7   7      112.97      162.38     11.71 o 
   5   7   7      118.10      107.87     10.33 o 
   6   7   7      311.90      341.22     18.68 o 
  -4   8   7       17.67       17.97      7.56 o 
  -3   8   7        5.46        5.21      6.94 o 
  -2   8   7      561.69      514.73     22.46 o 
  -1   8   7        1.35       -1.62      6.83 o 
   0   8   7      545.19      533.81     19.96 o 
   1   8   7       17.88       11.91      8.20 o 
   2   8   7        8.61       14.95      8.25 o 
   3   8   7       15.61        8.82      7.52 o 
 -12   0   8       15.56       12.75     11.41 o 
 -10   0   8     2117.27     2330.63     79.58 o 
  -8   0   8     2344.48     2809.31     90.46 o 
  -6   0   8      107.08      143.95     15.88 o 
  -4   0   8     3170.10     3492.33    185.58 o 
  -2   0   8     3780.54     3458.48    105.27 o 
   0   0   8      197.47      168.23      7.67 o 
   2   0   8    19671.60    19063.19    449.60 o 
   4   0   8      347.63      362.84     14.48 o 
   6   0   8     2565.69     2433.37     64.05 o 
   8   0   8      863.99      902.82     46.87 o 
  10   0   8       14.78       31.91     17.68 o 
 -12   1   8      145.66      127.90     12.40 o 
 -11   1   8        9.59       16.78      7.81 o 
 -10   1   8        2.54       26.62      7.32 o 
  -9   1   8     1157.03     1009.62     28.53 o 
  -8   1   8       21.97       41.52      6.67 o 
  -7   1   8     1344.32     1256.00     24.96 o 
  -6   1   8     1475.16     1616.41     30.56 o 
  -5   1   8     3619.80     3550.02     62.04 o 
  -4   1   8      129.06      187.65     12.90 o 
  -3   1   8     4873.37     4547.82     77.78 o 
  -2   1   8      388.65      294.17      8.87 o 
  -1   1   8      758.39      806.14     17.85 o 
   0   1   8     1725.53     1616.86     29.38 o 
   1   1   8      587.98      498.36     15.74 o 
   2   1   8       63.98       59.35      4.10 o 
   3   1   8     5568.57     5839.16     99.96 o 
   4   1   8       61.15       55.13      5.84 o 
   5   1   8        1.52      236.19     17.87 o 
   6   1   8      508.76      500.33     13.66 o 
   7   1   8     1482.32     1608.31     35.40 o 
   8   1   8       51.93       40.03      7.60 o 
   9   1   8      230.84      238.93     17.63 o 
  10   1   8      202.94      218.73     16.86 o 
  11   1   8       20.38       18.30     12.86 o 
 -12   2   8        5.90        9.17      8.08 o 
 -11   2   8     1490.16     1325.96     37.37 o 
 -10   2   8       15.93       49.66      9.90 o 
  -9   2   8       95.80      100.30     10.98 o 
  -8   2   8      150.83      200.30     12.17 o 
  -7   2   8     1985.66     1820.52     34.63 o 
  -6   2   8       47.82       72.95      8.73 o 
  -5   2   8     1098.37     1029.72     38.20 o 
  -4   2   8      238.61      245.16     17.20 o 
  -3   2   8       38.43       51.35      3.67 o 
  -2   2   8      193.72      271.41      7.65 o 
  -1   2   8     7837.22     7216.63    122.14 o 
   0   2   8     1983.85     1880.30     37.44 o 
   1   2   8     1346.33     1159.04     39.33 o 
   2   2   8      513.38      438.34     12.31 o 
   3   2   8      266.01      234.72      7.60 o 
   4   2   8        0.86        3.79      3.09 o 
   5   2   8     1809.15     1917.73     40.29 o 
   6   2   8      397.28      417.16     14.55 o 
   7   2   8      715.31      905.55     23.34 o 
   8   2   8      337.88      322.20     23.78 o 
   9   2   8       18.79       34.90      9.76 o 
  10   2   8       37.93       44.73     11.13 o 
 -12   3   8      547.11      556.83     35.63 o 
 -11   3   8      152.45      126.87     12.18 o 
 -10   3   8       82.27      113.18     17.61 o 
  -9   3   8        1.02       12.37      8.35 o 
  -8   3   8     3347.96     3988.41     78.69 o 
  -7   3   8       96.38       84.48      6.20 o 
  -6   3   8     3350.16     4374.53    162.06 o 
  -5   3   8        2.14        3.91      3.35 o 
  -4   3   8      115.02      101.42     10.62 o 
  -3   3   8       25.30       19.32      3.82 o 
  -2   3   8      978.43      857.24     17.96 o 
  -1   3   8      268.74      281.85      9.72 o 
   0   3   8     6210.12     5661.86     97.09 o 
   1   3   8      196.43      202.13     11.50 o 
   2   3   8        5.17       -1.45      3.97 o 
   3   3   8       49.63      177.98     13.84 o 
   4   3   8     1624.75     1505.91     32.91 o 
   5   3   8      202.64      212.90     10.45 o 
   6   3   8      192.36      178.63     10.15 o 
   7   3   8       38.10       37.75      6.41 o 
   8   3   8      149.32      143.11     11.34 o 
   9   3   8        1.74       -7.15      7.91 o 
  10   3   8      420.83      356.47     36.64 o 
 -11   4   8      518.49      489.16     22.10 o 
 -10   4   8       55.63      106.20     12.85 o 
  -9   4   8      364.35      350.40     20.58 o 
  -8   4   8      279.94      319.04     14.36 o 
  -7   4   8     1839.18     1634.13     32.87 o 
  -6   4   8       98.02      113.48     11.82 o 
  -5   4   8     1220.83     1122.70     26.49 o 
  -4   4   8      937.66      983.04     26.56 o 
  -3   4   8       49.63       54.63      5.00 o 
  -2   4   8       35.34       29.84      4.21 o 
  -1   4   8     2177.74     2023.70     41.68 o 
   0   4   8      864.93      787.86     17.52 o 
   1   4   8     1231.17     1326.72     57.00 o 
   2   4   8      159.39      137.14      8.86 o 
   3   4   8      774.61      797.38     21.35 o 
   4   4   8      543.51      531.16     16.09 o 
   5   4   8      904.83      967.65     27.37 o 
   6   4   8      590.62      620.91     18.63 o 
   7   4   8       90.46      129.57      9.52 o 
   8   4   8      269.01      246.69     19.83 o 
   9   4   8      235.59      215.36     17.30 o 
 -10   5   8       11.38       13.56      9.48 o 
  -9   5   8      429.52      380.20     18.90 o 
  -8   5   8        0.42        4.59      6.79 o 
  -7   5   8       14.62       14.63      5.34 o 
  -6   5   8     1175.82     1257.02     33.94 o 
  -5   5   8      701.08      709.68     19.68 o 
  -4   5   8      150.95      179.35      9.84 o 
  -3   5   8     1586.63     1415.59     31.89 o 
  -2   5   8      290.76      298.75     11.01 o 
  -1   5   8        0.25       -4.81      3.70 o 
   0   5   8      479.36      447.02     14.69 o 
   1   5   8      490.80      575.37     35.67 o 
   2   5   8        2.75       11.49      5.12 o 
   3   5   8      267.57      429.62     14.86 o 
   4   5   8       67.65       54.93      7.05 o 
   5   5   8      244.95      289.40     15.92 o 
   6   5   8       73.09       55.87      7.71 o 
   7   5   8      466.80      470.41     17.37 o 
   8   5   8        0.29        9.46     11.82 o 
  -9   6   8      107.32      131.34     12.72 o 
  -8   6   8      294.39      392.12     19.65 o 
  -7   6   8      307.08      287.43     16.05 o 
  -6   6   8        6.59       23.05      6.35 o 
  -5   6   8      102.66       90.35      9.11 o 
  -4   6   8     1509.10     1531.34     62.00 o 
  -3   6   8      342.47      324.68     12.60 o 
  -2   6   8       30.30       23.58      6.64 o 
  -1   6   8       83.24       77.33      8.56 o 
   0   6   8       17.08       10.26      5.40 o 
   1   6   8        0.43        8.58      5.44 o 
   2   6   8      992.66      915.45     24.50 o 
   3   6   8       20.38       21.20      6.55 o 
   4   6   8       19.57       27.24      8.25 o 
   5   6   8       14.88       23.19      8.82 o 
   6   6   8      100.16      114.97     10.12 o 
   7   6   8        5.56       24.07      7.57 o 
  -7   7   8       37.82       31.88      9.11 o 
  -6   7   8      262.22      319.41     13.94 o 
  -5   7   8      106.07       96.26      8.56 o 
  -4   7   8      121.64      125.23      9.28 o 
  -3   7   8      652.60      610.14     19.73 o 
  -2   7   8      197.78      194.59     11.73 o 
  -1   7   8       24.85       14.71      7.40 o 
   0   7   8     1292.31     1168.04     33.26 o 
   1   7   8      221.81      229.97     13.87 o 
   2   7   8        2.37        6.13      6.48 o 
   3   7   8      785.25      858.63     24.75 o 
   4   7   8      378.19      356.46     16.85 o 
   5   7   8        0.20       20.56      7.83 o 
  -3   8   8       17.33        8.48      8.81 o 
  -2   8   8        3.92       11.31      8.58 o 
  -1   8   8      513.51      461.96     27.37 o 
   0   8   8      171.33      152.58     18.81 o 
   1   8   8      114.55      101.57     10.28 o 
   2   8   8      147.38      158.09     12.33 o 
 -11   0   9      450.62      588.36     84.79 o 
  -9   0   9     1610.30     1969.11     67.92 o 
  -7   0   9     2147.63     3518.56    117.42 o 
  -5   0   9     6396.28     6146.75    148.51 o 
  -3   0   9     7596.50     7223.11    172.63 o 
  -1   0   9     1233.20     1158.36     30.63 o 
   1   0   9       25.97       22.63      4.18 o 
   3   0   9     9828.11     9074.57    217.33 o 
   5   0   9      289.93      256.74     19.29 o 
   7   0   9      884.08      799.24     27.07 o 
   9   0   9      363.05      355.41     37.56 o 
 -12   1   9        2.34       -2.22      7.69 o 
 -11   1   9     1499.58     1472.90     47.24 o 
 -10   1   9      481.50      434.38     18.42 o 
  -9   1   9       39.54       53.41      7.81 o 
  -8   1   9       56.56       51.87      7.03 o 
  -7   1   9      311.32      329.28     10.31 o 
  -6   1   9      368.69      355.21     11.52 o 
  -5   1   9     2199.56     2476.62     94.07 o 
  -4   1   9      810.33      622.70     13.55 o 
  -3   1   9      160.80      165.39      7.20 o 
  -2   1   9      906.65      795.84     18.16 o 
  -1   1   9     1861.29     1773.05     35.81 o 
   0   1   9     2071.73     2069.40     37.09 o 
   1   1   9     2730.46     2711.50     47.99 o 
   2   1   9     3100.08     4271.39     74.02 o 
   3   1   9      848.89      854.63     18.11 o 
   4   1   9     1100.35     1237.88     24.75 o 
   5   1   9      594.22      634.23     15.43 o 
   6   1   9      292.69      307.04     12.66 o 
   7   1   9     1559.03     1538.77     34.58 o 
   8   1   9      422.37      481.12     21.21 o 
   9   1   9      138.54      165.04     26.33 o 
  10   1   9      165.53       96.85     16.06 o 
 -12   2   9      634.26      584.08     23.91 o 
 -11   2   9        7.12       13.62      7.59 o 
 -10   2   9      604.50      568.80     22.72 o 
  -9   2   9      123.01      137.18     12.95 o 
  -8   2   9     1314.08     1224.67     32.25 o 
  -7   2   9       33.83       93.08      6.66 o 
  -6   2   9     2546.61     2430.96     54.50 o 
  -5   2   9      519.44      520.50     12.74 o 
  -4   2   9     1697.12     1666.53     31.17 o 
  -3   2   9       10.87        4.32      2.38 o 
  -2   2   9     2767.05     2499.97     44.56 o 
  -1   2   9      657.33      681.50     14.53 o 
   0   2   9     1723.52     1823.21     75.96 o 
   1   2   9      681.64      689.12     14.82 o 
   2   2   9       19.06       71.10      8.91 o 
   3   2   9       11.48        7.97      2.93 o 
   4   2   9      923.74      904.84     21.96 o 
   5   2   9      226.85      241.07     11.02 o 
   6   2   9      791.51      908.73     30.78 o 
   7   2   9     1143.18     1085.55     26.87 o 
   8   2   9        1.33        6.41      6.49 o 
   9   2   9      196.52      224.95     17.11 o 
  10   2   9      291.96      308.09     20.76 o 
 -11   3   9      758.45     1017.32     31.29 o 
 -10   3   9        8.07       15.75      7.27 o 
  -9   3   9       30.89       47.65      8.35 o 
  -8   3   9      230.95      185.06     10.08 o 
  -7   3   9     2642.08     3692.15     72.00 o 
  -6   3   9      260.83      259.86      9.74 o 
  -5   3   9     1916.72     1818.15     61.19 o 
  -4   3   9       33.18       33.60      4.51 o 
  -3   3   9      137.97      131.18      6.20 o 
  -2   3   9      128.28      109.87      5.67 o 
  -1   3   9     5725.42     5430.28    102.42 o 
   0   3   9      151.87      144.12      8.41 o 
   1   3   9     1325.97     1243.13     24.39 o 
   2   3   9      762.97      842.49     20.43 o 
   3   3   9       59.62       69.30      8.52 o 
   4   3   9       40.37       48.05      5.96 o 
   5   3   9      939.09      879.10     22.36 o 
   6   3   9        5.89       -0.97      5.23 o 
   7   3   9      226.36      213.99     11.90 o 
   8   3   9        1.35       -6.84      6.37 o 
   9   3   9      271.63      288.98     19.53 o 
 -11   4   9       51.61       69.18     12.78 o 
 -10   4   9       72.54       76.41     12.52 o 
  -9   4   9      349.93      422.61     21.57 o 
  -8   4   9      657.98      598.60     18.43 o 
  -7   4   9        4.69       10.79      4.72 o 
  -6   4   9      831.32      779.44     18.70 o 
  -5   4   9      221.81      241.99     11.64 o 
  -4   4   9     1100.61     1008.04     21.80 o 
  -3   4   9      206.69      189.83      8.36 o 
  -2   4   9      245.77      245.12      9.10 o 
  -1   4   9      406.62      375.76     11.15 o 
   0   4   9     2720.20     3102.01    123.49 o 
   1   4   9      622.64      597.28     16.75 o 
   2   4   9      248.25      391.04     13.17 o 
   3   4   9      142.83      122.80      8.21 o 
   4   4   9       39.97       45.33      6.83 o 
   5   4   9       89.62       91.46      8.02 o 
   6   4   9      160.19      181.74     13.12 o 
   7   4   9      551.29      552.91     18.26 o 
   8   4   9       51.35       68.68      9.83 o 
   9   4   9      119.33      114.65     14.15 o 
 -10   5   9      202.00      195.34     17.60 o 
  -9   5   9       23.97       33.41     10.57 o 
  -8   5   9      832.11      750.35     24.11 o 
  -7   5   9        3.62       14.20      6.21 o 
  -6   5   9      279.88      261.48     11.24 o 
  -5   5   9      603.04      666.70     17.22 o 
  -4   5   9     3700.95     3372.93     61.66 o 
  -3   5   9        0.78        0.06      4.45 o 
  -2   5   9      205.57      180.04      8.65 o 
  -1   5   9      646.87      590.43     17.12 o 
   0   5   9      352.47      335.80     13.23 o 
   1   5   9      156.25      130.40      8.81 o 
   2   5   9      718.68      760.39     20.79 o 
   3   5   9      340.30      354.98     16.99 o 
   4   5   9      482.01      690.53     26.23 o 
   5   5   9      127.47      107.71      9.25 o 
   6   5   9      588.70      565.80     18.79 o 
   7   5   9      156.93      151.99     13.04 o 
   8   5   9      424.54      426.26     20.69 o 
  -8   6   9        7.93       13.70      8.45 o 
  -7   6   9      657.88      714.03     24.80 o 
  -6   6   9       24.90       24.15      6.36 o 
  -5   6   9      953.09      858.80     21.48 o 
  -4   6   9        8.15       16.32      5.72 o 
  -3   6   9     2333.25     2228.90     43.66 o 
  -2   6   9       10.25        9.88      5.64 o 
  -1   6   9      552.12      497.04     16.51 o 
   0   6   9      766.39      794.08     21.96 o 
   1   6   9      729.79      759.90     21.73 o 
   2   6   9        0.06       15.57      6.16 o 
   3   6   9     1075.57     1038.98     27.29 o 
   4   6   9       15.05       12.97      8.12 o 
   5   6   9        1.16       -1.30      6.25 o 
   6   6   9       14.50        7.44      6.84 o 
  -6   7   9        1.02        6.95      7.64 o 
  -5   7   9       49.13       61.04      9.72 o 
  -4   7   9      104.15      112.57     11.43 o 
  -3   7   9       18.63       21.67      7.92 o 
  -2   7   9      190.55      169.91     11.40 o 
  -1   7   9       18.89       21.69      7.00 o 
   0   7   9      179.46      171.77     11.58 o 
   1   7   9      196.04      166.62     11.48 o 
   2   7   9      528.15      674.71     21.50 o 
   3   7   9       18.34       17.19      8.00 o 
   4   7   9      268.23      417.71     21.22 o 
  -2   8   9      116.17      110.26     10.68 o 
  -1   8   9        8.58        5.16      7.13 o 
   0   8   9      432.87      458.38     21.61 o 
 -12   0  10        2.70       -7.68     10.59 o 
 -10   0  10      374.13      408.79     25.16 o 
  -8   0  10      244.62      224.15     17.04 o 
  -6   0  10       72.26       98.71     11.65 o 
  -4   0  10     7646.22     7105.81    170.71 o 
  -2   0  10     2713.31     2428.64    121.05 o 
   0   0  10      447.91      435.94     18.71 o 
   2   0  10    12375.28    11765.56    280.12 o 
   4   0  10     1687.87     1533.47     42.43 o 
   6   0  10      216.58      182.16     12.71 o 
   8   0  10      345.74      420.98     26.04 o 
  10   0  10      447.07      479.26     46.04 o 
 -12   1  10      743.96      589.80     46.39 o 
 -11   1  10      126.06      129.47     17.43 o 
 -10   1  10     1355.66     1575.44     41.04 o 
  -9   1  10     3160.82     2895.04     66.84 o 
  -8   1  10       65.58       80.62      8.34 o 
  -7   1  10      484.26      432.33     13.56 o 
  -6   1  10     3925.63     4182.10     73.23 o 
  -5   1  10     3615.93     3362.78     99.12 o 
  -4   1  10     1258.90     1214.74     23.40 o 
  -3   1  10     2101.28     1912.16     38.94 o 
  -2   1  10      238.98      294.88      9.39 o 
  -1   1  10      293.17      245.81     24.66 o 
   0   1  10      300.73      224.03      7.48 o 
   1   1  10     2367.37     2334.51     42.09 o 
   2   1  10      105.49       86.32      5.17 o 
   3   1  10     4144.60     4976.71     86.31 o 
   4   1  10      154.99      156.08      7.42 o 
   5   1  10       86.42      134.25     38.64 o 
   6   1  10      674.08      621.40     18.24 o 
   7   1  10     1594.43     1538.78     37.98 o 
   8   1  10       39.67       25.01      7.55 o 
   9   1  10      217.42      166.25     18.63 o 
  10   1  10      183.87      198.64     21.52 o 
 -12   2  10        4.78       -0.84      9.69 o 
 -11   2  10     1347.58     1215.31     41.33 o 
 -10   2  10        1.09        7.58      6.54 o 
  -9   2  10       43.07       42.58      8.36 o 
  -8   2  10      795.21      909.95     25.82 o 
  -7   2  10     1130.82     1003.50     23.99 o 
  -6   2  10       18.76       39.26      6.31 o 
  -5   2  10     2056.31     1802.54     33.94 o 
  -4   2  10      304.93      298.10      8.84 o 
  -3   2  10     1378.68     1407.05     26.80 o 
  -2   2  10       55.84       49.31      3.33 o 
  -1   2  10     2972.26     2921.88     51.70 o 
   0   2  10      166.23      167.27      8.73 o 
   1   2  10     1324.62     1418.06     27.18 o 
   2   2  10       76.09       75.50      6.86 o 
   3   2  10       62.29       65.20      6.00 o 
   4   2  10       61.26       59.59      6.25 o 
   5   2  10     1350.12     1404.73     31.78 o 
   6   2  10      330.08      322.07     13.53 o 
   7   2  10      694.51      721.93     20.76 o 
   8   2  10      223.94      217.76     13.73 o 
   9   2  10       81.83       61.11     11.29 o 
 -11   3  10      190.81      139.20     15.27 o 
 -10   3  10      168.25      250.77     32.15 o 
  -9   3  10       11.69       12.65      8.33 o 
  -8   3  10      627.87      675.19     18.96 o 
  -7   3  10       45.79       47.85      5.76 o 
  -6   3  10     1204.52     1147.14     26.87 o 
  -5   3  10        7.98        6.83      4.54 o 
  -4   3  10      455.85      423.33     14.30 o 
  -3   3  10        1.92        0.45      2.95 o 
  -2   3  10      419.92      400.04     10.82 o 
  -1   3  10        2.14        2.05      2.43 o 
   0   3  10     4786.27     4430.97     77.40 o 
   1   3  10      154.70      228.51      9.58 o 
   2   3  10        3.79       -0.33      3.97 o 
   3   3  10        3.60       -6.16      4.16 o 
   4   3  10      227.25      203.49     12.30 o 
   5   3  10        1.13       -3.71      4.71 o 
   6   3  10      337.10      362.09     17.53 o 
   7   3  10      102.01       89.65      8.82 o 
   8   3  10       13.20        6.76      7.30 o 
   9   3  10       14.70       17.56      9.66 o 
 -11   4  10      610.23      508.49     27.68 o 
 -10   4  10       25.36       28.72     10.91 o 
  -9   4  10        5.13       23.43      9.49 o 
  -8   4  10      845.81      911.64     32.88 o 
  -7   4  10      507.97      445.84     15.58 o 
  -6   4  10       18.48       22.00      5.78 o 
  -5   4  10      327.00      291.41     10.83 o 
  -4   4  10      277.58      282.19     10.64 o 
  -3   4  10       57.15       77.82      5.86 o 
  -2   4  10       35.10       16.58      4.13 o 
  -1   4  10     3035.14     3055.68     55.30 o 
   0   4  10       22.88       30.07      5.94 o 
   1   4  10      699.91     1116.07     26.26 o 
   2   4  10       46.70       61.62      6.47 o 
   3   4  10       47.21       78.51      7.26 o 
   4   4  10      284.83      254.47     12.10 o 
   5   4  10      369.76      396.60     17.30 o 
   6   4  10      230.36      223.13     14.92 o 
   7   4  10       22.52       18.04      6.74 o 
   8   4  10      218.94      220.30     14.72 o 
  -9   5  10      264.37      258.00     19.26 o 
  -8   5  10       28.31       25.07      8.05 o 
  -7   5  10      182.00      178.17     12.88 o 
  -6   5  10      279.14      276.91     13.28 o 
  -5   5  10      155.07      147.78      9.94 o 
  -4   5  10      336.39      300.36     14.27 o 
  -3   5  10     1732.63     1670.93     33.64 o 
  -2   5  10      697.50      660.03     16.86 o 
  -1   5  10      176.13      178.62     11.10 o 
   0   5  10        1.54       -0.57      4.73 o 
   1   5  10       83.52      123.91      8.74 o 
   2   5  10      147.64      153.23     14.12 o 
   3   5  10      968.21     1122.88     34.36 o 
   4   5  10      153.73      156.69     12.06 o 
   5   5  10       77.18      116.34     41.04 o 
   6   5  10        2.83        2.94      6.50 o 
   7   5  10      134.78      127.17     10.76 o 
  -8   6  10      374.45      496.33     30.60 o 
  -7   6  10        5.53        7.88      8.19 o 
  -6   6  10        2.91       24.62     10.07 o 
  -5   6  10       39.84       36.43      7.48 o 
  -4   6  10     1724.15     1550.61     36.37 o 
  -3   6  10       72.80       76.31     12.90 o 
  -2   6  10      454.98      393.31     15.70 o 
  -1   6  10        7.96        6.86      5.68 o 
   0   6  10       77.50       90.16     10.39 o 
   1   6  10      107.19      155.88     10.48 o 
   2   6  10     1800.53     1698.53     39.15 o 
   3   6  10        4.01        9.71      6.47 o 
   4   6  10      601.78      536.84     21.05 o 
   5   6  10        6.33        4.97      6.61 o 
   6   6  10        6.56        8.77      7.06 o 
  -6   7  10      162.19      160.22     12.01 o 
  -5   7  10       91.52       78.06     10.67 o 
  -4   7  10      378.07      366.31     20.11 o 
  -3   7  10      497.01      523.00     44.52 o 
  -2   7  10      228.53      218.97     14.96 o 
  -1   7  10       23.32       42.69      8.77 o 
   0   7  10      200.01      192.82     12.12 o 
   1   7  10      310.09      299.75     15.12 o 
   2   7  10        9.20        9.89      7.14 o 
   3   7  10      423.13      502.68     22.31 o 
   4   7  10       55.81       57.17      9.19 o 
 -11   0  11       73.23      123.82     26.10 o 
  -9   0  11     1834.29     2152.52     73.20 o 
  -7   0  11     2259.90     2191.96     70.97 o 
  -5   0  11      997.51      954.74     27.89 o 
  -3   0  11     5393.32     4747.00    144.76 o 
  -1   0  11      566.33      468.98     15.09 o 
   1   0  11     2424.05     2445.58     62.41 o 
   3   0  11    11126.93    10415.23    249.48 o 
   5   0  11      107.50      139.56     16.09 o 
   7   0  11      525.77      458.90     26.00 o 
   9   0  11      881.71      889.42     58.16 o 
 -12   1  11       18.11       35.99     14.73 o 
 -11   1  11      340.49      387.80     23.05 o 
 -10   1  11       38.99       52.06     10.12 o 
  -9   1  11       63.57       64.15     14.46 o 
  -8   1  11     1192.74     1062.83     34.23 o 
  -7   1  11      146.97      160.24      8.76 o 
  -6   1  11      312.65      303.00     11.07 o 
  -5   1  11     1600.59     1581.71     57.92 o 
  -4   1  11     3724.32     3550.41     69.10 o 
  -3   1  11       88.90       88.20      5.69 o 
  -2   1  11     3780.71     4037.30     84.19 o 
  -1   1  11       59.93       65.18      5.04 o 
   0   1  11        0.48       14.12      4.28 o 
   1   1  11        5.44        6.91      2.93 o 
   2   1  11     1041.06     1208.18     24.16 o 
   3   1  11       79.57       87.44      5.85 o 
   4   1  11     2646.16     2794.73     51.00 o 
   5   1  11      175.29      167.38     10.64 o 
   6   1  11        4.15       -2.08      6.27 o 
   7   1  11      120.12      108.21      9.14 o 
   8   1  11      428.47      420.98     18.60 o 
   9   1  11       38.65       43.79     20.29 o 
 -11   2  11       80.68      103.09     18.20 o 
 -10   2  11     1324.21     1170.42     42.34 o 
  -9   2  11      223.38      230.31     16.42 o 
  -8   2  11      507.39      486.40     21.73 o 
  -7   2  11      117.91      143.14      8.69 o 
  -6   2  11     2123.13     1937.38     40.88 o 
  -5   2  11      450.92      437.13     13.66 o 
  -4   2  11     2254.49     2034.20     41.91 o 
  -3   2  11      129.56      108.44      9.64 o 
  -2   2  11      179.92      173.95     27.75 o 
  -1   2  11      680.77      641.87     14.30 o 
   0   2  11      787.75     1061.65     23.62 o 
   1   2  11        9.02        2.62      3.10 o 
   2   2  11      276.32      472.41     12.14 o 
   3   2  11       68.39       54.27      6.07 o 
   4   2  11      371.32      419.66     14.07 o 
   5   2  11       63.80       74.28      7.30 o 
   6   2  11     1257.36     1216.49     29.27 o 
   7   2  11      127.64      122.98      9.57 o 
   8   2  11        4.15        3.45      7.16 o 
   9   2  11       16.73       23.41      9.63 o 
 -11   3  11      424.78      597.71     53.56 o 
 -10   3  11      147.28      135.11     14.37 o 
  -9   3  11      143.51      136.27     13.80 o 
  -8   3  11       95.27      100.75      9.64 o 
  -7   3  11      317.11      445.34     56.46 o 
  -6   3  11       75.89       80.23      7.29 o 
  -5   3  11      913.68      901.64     27.75 o 
  -4   3  11       12.91       10.50      4.69 o 
  -3   3  11        1.77       11.40      4.48 o 
  -2   3  11      149.42      158.55      9.33 o 
  -1   3  11     4140.54     3700.35     71.76 o 
   0   3  11        2.95        3.59      3.41 o 
   1   3  11     1512.26     1366.25     33.99 o 
   2   3  11       12.21       22.86      4.99 o 
   3   3  11        7.00       10.89      6.27 o 
   4   3  11        4.71        3.88      4.94 o 
   5   3  11      584.95      558.05     17.56 o 
   6   3  11       12.09       11.63      6.00 o 
   7   3  11      280.72      289.57     14.14 o 
   8   3  11       22.57       22.65      8.17 o 
 -10   4  11      445.89      384.80     29.63 o 
  -9   4  11      328.72      323.26     29.89 o 
  -8   4  11       25.71       22.87      8.57 o 
  -7   4  11      346.87      346.58     20.69 o 
  -6   4  11      128.88      139.55      9.47 o 
  -5   4  11      136.41      158.71     12.08 o 
  -4   4  11     1114.77     1046.08     25.82 o 
  -3   4  11      952.47      852.20     22.14 o 
  -2   4  11      114.70      142.72      8.88 o 
  -1   4  11      326.32      280.96     10.19 o 
   0   4  11     1153.92     1564.43     34.34 o 
   1   4  11      112.02      117.01      8.13 o 
   2   4  11        5.44       24.80      5.45 o 
   3   4  11      226.37      203.02     10.77 o 
   4   4  11       70.77       64.24      7.48 o 
   5   4  11       39.53       35.52      6.79 o 
   6   4  11      456.14      443.65     24.46 o 
   7   4  11       90.08       89.27      9.42 o 
   8   4  11       21.35       31.07      9.17 o 
  -9   5  11        6.39        8.09      9.65 o 
  -8   5  11      704.93      649.59     27.54 o 
  -7   5  11       27.15       18.20      8.04 o 
  -6   5  11      104.42      101.35     14.30 o 
  -5   5  11     1104.85      993.38     25.88 o 
  -4   5  11      945.02      912.35     28.55 o 
  -3   5  11      126.58      140.63     15.08 o 
  -2   5  11      108.67      129.61     16.62 o 
  -1   5  11       46.28       60.65      8.10 o 
   0   5  11       50.49      176.95     22.42 o 
   1   5  11      106.76      106.56      8.42 o 
   2   5  11      863.47      951.45     24.82 o 
   3   5  11       17.59       29.36      8.38 o 
   4   5  11      764.60      917.28     27.87 o 
   5   5  11       30.15       31.17      7.19 o 
   6   5  11       29.37       40.54     10.64 o 
   7   5  11       10.89        7.13      7.19 o 
  -8   6  11       20.03       15.67      9.02 o 
  -7   6  11      345.35      389.58     37.61 o 
  -6   6  11        1.84        1.66      6.66 o 
  -5   6  11      520.36      492.12     18.67 o 
  -4   6  11        2.67       11.09      7.36 o 
  -3   6  11      817.52      795.67     25.98 o 
  -2   6  11      103.32      105.34     10.52 o 
  -1   6  11       21.69       23.72      7.58 o 
   0   6  11      159.11      150.67     12.22 o 
   1   6  11      250.55      253.77     13.20 o 
   2   6  11        0.55        7.91      6.49 o 
   3   6  11      856.35      785.40     25.78 o 
   4   6  11       23.80       28.61      7.72 o 
   5   6  11       15.97       22.57      7.60 o 
  -5   7  11      392.33      416.84     20.66 o 
  -4   7  11      463.40      420.09     20.73 o 
  -3   7  11      131.52      132.31     12.65 o 
  -2   7  11      997.39      962.49     30.22 o 
  -1   7  11      113.89      119.73     12.16 o 
   0   7  11       51.08       50.88      9.55 o 
   1   7  11      750.38      645.74     30.39 o 
   2   7  11      591.21      619.50     24.24 o 
   3   7  11        0.40       12.23      8.53 o 
 -12   0  12       12.77       -7.49     17.39 o 
 -10   0  12      717.79      669.56     50.22 o 
  -8   0  12     1165.00     1464.04     80.62 o 
  -6   0  12      519.58      666.37     39.98 o 
  -4   0  12     6721.71     6357.42    192.35 o 
  -2   0  12     1652.81     1589.00    156.09 o 
   0   0  12      281.80      226.27     18.01 o 
   2   0  12     3276.01     3195.88     80.86 o 
   4   0  12      656.54      629.18     22.54 o 
   6   0  12        2.26        2.65     10.84 o 
   8   0  12      783.64      748.89     35.28 o 
 -11   1  12        0.41        0.20     12.36 o 
 -10   1  12      554.73      843.09     40.96 o 
  -9   1  12     1537.19     1336.55     54.12 o 
  -8   1  12      535.15      519.93     28.96 o 
  -7   1  12      285.71      271.95     13.64 o 
  -6   1  12     1359.20     1258.63     28.70 o 
  -5   1  12      221.08      218.19      9.69 o 
  -4   1  12      886.36      762.99     19.02 o 
  -3   1  12     1532.61     1548.57     34.27 o 
  -2   1  12        1.28        1.82      3.69 o 
  -1   1  12     1607.89     2577.85     51.60 o 
   0   1  12      926.36      887.43     19.45 o 
   1   1  12      686.60      659.85     17.65 o 
   2   1  12      440.17      460.14     12.41 o 
   3   1  12     1289.40     1749.63     51.05 o 
   4   1  12     1284.66     1228.22     28.47 o 
   5   1  12       72.21       55.46      8.66 o 
   6   1  12      662.20      617.47     19.02 o 
   7   1  12       97.27      116.95     10.43 o 
   8   1  12        2.49       -5.19      8.41 o 
   9   1  12      279.30      276.61     24.29 o 
 -11   2  12      613.12      509.39     34.70 o 
 -10   2  12        2.72        7.73     11.99 o 
  -9   2  12       30.93       29.68      9.10 o 
  -8   2  12      939.11      898.03     48.22 o 
  -7   2  12      695.11      640.53     18.30 o 
  -6   2  12       29.93       39.44      6.84 o 
  -5   2  12     2048.57     1950.41     46.79 o 
  -4   2  12      291.51      252.59     10.40 o 
  -3   2  12      140.43      138.56     11.32 o 
  -2   2  12      959.07      837.46     44.82 o 
  -1   2  12     2209.64     2172.69     50.71 o 
   0   2  12      409.04      400.08     14.69 o 
   1   2  12      670.53     1054.04     24.16 o 
   2   2  12      188.86      183.32      9.17 o 
   3   2  12        9.10       14.58      8.43 o 
   4   2  12      691.76      624.43     17.97 o 
   5   2  12      185.26      211.04     11.23 o 
   6   2  12       13.40        9.46      6.72 o 
   7   2  12      412.23      407.54     16.62 o 
   8   2  12        3.55       13.26      7.78 o 
 -11   3  12       55.27       39.65     35.10 o 
 -10   3  12     1030.89     1143.82     39.66 o 
  -9   3  12       55.21       37.28     11.39 o 
  -8   3  12      224.23      215.04     13.18 o 
  -7   3  12      199.63      162.82     13.20 o 
  -6   3  12      378.76      367.70     13.87 o 
  -5   3  12        2.77        3.20      4.95 o 
  -4   3  12     1390.76     1288.28     29.62 o 
  -3   3  12      264.10      259.75     11.41 o 
  -2   3  12        3.83        5.90      5.52 o 
  -1   3  12       88.13       86.95      8.00 o 
   0   3  12     2116.61     1972.77     47.13 o 
   1   3  12        6.05       64.93      8.70 o 
   2   3  12       35.62       29.44      5.41 o 
   3   3  12        5.65        2.18      4.73 o 
   4   3  12       33.75       35.20      6.79 o 
   5   3  12        0.19        4.13      5.59 o 
   6   3  12      982.30      951.63     25.38 o 
   7   3  12        0.41        6.26      6.84 o 
   8   3  12      132.02      135.58     12.60 o 
 -10   4  12       64.21       90.69     13.69 o 
  -9   4  12      299.09      296.27     26.27 o 
  -8   4  12      511.87      562.91     24.60 o 
  -7   4  12       19.88       23.34      6.61 o 
  -6   4  12       13.16        8.44      5.76 o 
  -5   4  12      150.06      136.64      9.28 o 
  -4   4  12       40.86       49.69      7.21 o 
  -3   4  12      361.26      398.83     40.28 o 
  -2   4  12      354.21      347.84     13.88 o 
  -1   4  12      909.03     1052.41     30.76 o 
   0   4  12      389.56      403.50     17.30 o 
   1   4  12      172.98      416.92     38.25 o 
   2   4  12      280.52      254.48     17.54 o 
   3   4  12        3.72       11.90      5.49 o 
   4   4  12      439.60      379.35     20.48 o 
   5   4  12      315.27      308.07     14.36 o 
   6   4  12        0.26        1.21      6.26 o 
   7   4  12       79.88       56.16      8.72 o 
  -9   5  12      516.62      528.04     33.19 o 
  -8   5  12       19.62       22.66      8.47 o 
  -7   5  12      938.31      875.27     27.97 o 
  -6   5  12      112.13      108.97     11.97 o 
  -5   5  12       84.01       65.53      8.03 o 
  -4   5  12      156.37      133.97     12.37 o 
  -3   5  12     1185.95     1333.25     35.79 o 
  -2   5  12       65.73       79.42      9.16 o 
  -1   5  12      225.94      289.58     16.24 o 
   0   5  12      236.07      213.47     25.15 o 
   1   5  12       93.07      143.05     11.42 o 
   2   5  12       16.96       12.68      7.29 o 
   3   5  12     1021.46     1004.42     45.24 o 
   4   5  12      285.60      276.29     13.94 o 
   5   5  12      263.78      295.46     14.72 o 
   6   5  12       29.98       34.48      8.14 o 
  -7   6  12       27.90       27.88      9.29 o 
  -6   6  12       98.02      101.07     12.64 o 
  -5   6  12        0.25        4.12      7.16 o 
  -4   6  12      992.65      890.78     28.14 o 
  -3   6  12        4.16        7.82      7.28 o 
  -2   6  12     1184.02     1143.73     33.20 o 
  -1   6  12        0.38       12.26      7.42 o 
   0   6  12       97.96      112.61     11.15 o 
   1   6  12       20.72       28.47      8.37 o 
   2   6  12     1144.81     1163.31     34.30 o 
   3   6  12        4.94       17.95      8.46 o 
   4   6  12      737.63      623.15     23.82 o 
  -4   7  12       42.09       42.36      9.81 o 
  -3   7  12      171.25      217.68     18.18 o 
  -2   7  12      262.79      240.91     16.16 o 
  -1   7  12      166.11      264.64     16.27 o 
   0   7  12       76.41       70.68     10.79 o 
   1   7  12      115.74      104.87     12.11 o 
   2   7  12       85.52       89.98     11.45 o 
 -11   0  13        8.42       25.20     20.08 o 
  -9   0  13     1151.77     1151.10     69.48 o 
  -7   0  13     1772.15     1794.65     63.20 o 
  -5   0  13      432.74      427.16     34.86 o 
  -3   0  13     4839.08     4389.08    136.08 o 
  -1   0  13     2309.60     2179.50     72.37 o 
   1   0  13      101.74       86.49      7.54 o 
   3   0  13     3084.86     3047.68     78.50 o 
   5   0  13      137.45      191.11     40.42 o 
   7   0  13       15.18       11.80     10.98 o 
 -11   1  13      266.65      380.27     30.29 o 
 -10   1  13       51.76       64.10     15.47 o 
  -9   1  13        1.01       66.17     18.99 o 
  -8   1  13     2968.32     2617.03    140.98 o 
  -7   1  13      305.48      306.84     15.19 o 
  -6   1  13      145.86      126.62     10.09 o 
  -5   1  13     1830.68     1738.98     42.87 o 
  -4   1  13     2492.30     2733.12     62.90 o 
  -3   1  13       32.66       31.19      6.33 o 
  -2   1  13     3175.44     3478.35     90.00 o 
  -1   1  13      156.39      148.18      7.74 o 
   0   1  13      291.22      939.02     30.51 o 
   1   1  13      171.92      175.28      8.58 o 
   2   1  13      745.06      708.06     16.79 o 
   3   1  13      229.21      193.42     12.62 o 
   4   1  13     1118.03     1105.85     37.05 o 
   5   1  13      233.14      232.53     14.02 o 
   6   1  13       35.62       34.39      6.94 o 
   7   1  13       41.09       36.25      8.34 o 
   8   1  13      179.28      195.00     16.06 o 
 -11   2  13        9.34        8.73     16.30 o 
 -10   2  13      552.96      483.36     43.25 o 
  -9   2  13       33.66       67.35     15.19 o 
  -8   2  13        1.35        2.09     10.36 o 
  -7   2  13      819.76      782.69     24.43 o 
  -6   2  13      236.16      194.11     14.25 o 
  -5   2  13      206.91      231.58     12.94 o 
  -4   2  13      836.99     1002.21     24.08 o 
  -3   2  13       21.30       14.94      4.66 o 
  -2   2  13        3.71       60.18      5.84 o 
  -1   2  13      410.05      358.40     20.95 o 
   0   2  13     2242.66     2537.36     58.15 o 
   1   2  13        2.75        0.40      4.84 o 
   2   2  13      364.00      573.90     56.97 o 
   3   2  13      304.69      244.84     11.28 o 
   4   2  13      124.58      137.10      9.22 o 
   5   2  13      122.95      130.48      9.50 o 
   6   2  13      847.47      858.50     31.58 o 
   7   2  13        0.97        2.31      6.76 o 
   8   2  13       21.69       10.47      8.12 o 
 -10   3  13       19.39       24.01     13.50 o 
  -9   3  13      404.22      452.12     40.13 o 
  -8   3  13       39.67       40.09      9.70 o 
  -7   3  13       25.48       32.80      6.32 o 
  -6   3  13       60.38       57.39      6.96 o 
  -5   3  13      897.91      910.33     23.33 o 
  -4   3  13       15.98       34.05      6.59 o 
  -3   3  13       36.14       39.47      5.99 o 
  -2   3  13       32.23       60.77      6.41 o 
  -1   3  13      520.83      521.85     27.92 o 
   0   3  13      230.92      251.44     13.20 o 
   1   3  13      606.22      549.61     19.24 o 
   2   3  13        9.57        5.52      5.64 o 
   3   3  13       17.80       12.43      6.37 o 
   4   3  13       10.25       17.63      7.25 o 
   5   3  13      269.28      257.40     12.95 o 
   6   3  13        7.31        5.28      6.73 o 
   7   3  13      479.49      520.69     24.39 o 
  -9   4  13       97.98      101.53     28.77 o 
  -8   4  13       20.86       24.91      9.17 o 
  -7   4  13      767.53      725.35     21.31 o 
  -6   4  13      403.46      414.01     16.22 o 
  -5   4  13       10.32        8.63      5.90 o 
  -4   4  13      862.31      875.43     29.65 o 
  -3   4  13       21.75       21.53      6.12 o 
  -2   4  13      550.84      653.56     21.52 o 
  -1   4  13      310.94      279.22     14.56 o 
   0   4  13      536.40      522.52     19.12 o 
   1   4  13       14.30       21.15      6.84 o 
   2   4  13       20.37       27.59     21.06 o 
   3   4  13       78.44       83.45      9.51 o 
   4   4  13      192.62      176.77     12.90 o 
   5   4  13      203.23      185.18     13.49 o 
   6   4  13      703.04      696.58     21.88 o 
   7   4  13       24.00       29.29      7.99 o 
  -8   5  13      600.57      585.02     23.52 o 
  -7   5  13       24.12       20.94      8.32 o 
  -6   5  13      101.02      105.51      9.77 o 
  -5   5  13      377.31      337.85     15.27 o 
  -4   5  13       37.19       35.74      7.29 o 
  -3   5  13        7.71       12.69      7.17 o 
  -2   5  13     1011.50     1369.15     36.86 o 
  -1   5  13        0.58       -9.12      6.08 o 
   0   5  13      747.15      855.16     31.30 o 
   1   5  13      230.92      192.69     13.23 o 
   2   5  13      553.07      489.40     23.43 o 
   3   5  13        2.96        3.33      7.60 o 
   4   5  13      622.10      586.48     22.48 o 
   5   5  13       73.19       79.15     10.68 o 
  -6   6  13       27.87       14.54      7.51 o 
  -5   6  13       54.37       64.47     10.16 o 
  -4   6  13      110.23      105.37     11.11 o 
  -3   6  13      775.75      661.24     23.77 o 
  -2   6  13       19.91       76.90     12.94 o 
  -1   6  13      103.27       76.09     10.31 o 
   0   6  13        0.90       -9.44      7.59 o 
   1   6  13       18.78        8.24      7.60 o 
   2   6  13        9.51       12.42      8.11 o 
   3   6  13     1229.72     1097.65     61.56 o 
   4   6  13       13.95       19.84      9.20 o 
  -3   7  13       69.41       48.00     10.18 o 
  -2   7  13      362.21      390.15     29.90 o 
  -1   7  13      283.51      249.73     19.10 o 
   0   7  13        0.16       96.00     11.79 o 
 -10   0  14       12.60        7.92     18.24 o 
  -8   0  14     1677.58     1527.25     84.54 o 
  -6   0  14      829.40      792.43     34.63 o 
  -4   0  14     2200.79     2221.49    104.93 o 
  -2   0  14     2208.24     2005.97     68.25 o 
   0   0  14      651.36      661.82     74.71 o 
   2   0  14      263.23      281.91     19.51 o 
   4   0  14      590.63      514.50     20.60 o 
   6   0  14        2.43        3.49     10.02 o 
   8   0  14      172.87      155.12     25.87 o 
 -11   1  14      130.72      112.65     19.39 o 
 -10   1  14       40.70       45.32     14.79 o 
  -9   1  14      397.25      402.33     29.54 o 
  -8   1  14      565.36      506.46     32.17 o 
  -7   1  14      675.52      654.69     26.11 o 
  -6   1  14       42.45       36.47      7.59 o 
  -5   1  14      320.55      369.97     16.42 o 
  -4   1  14      937.81      847.91     25.32 o 
  -3   1  14      628.95      742.48     23.00 o 
  -2   1  14      232.31      264.30     16.01 o 
  -1   1  14     1825.93     2061.20     49.39 o 
   0   1  14      515.79      518.49     17.94 o 
   1   1  14        0.94       20.75     11.49 o 
   2   1  14      610.25      532.93     16.02 o 
   3   1  14      671.79      626.20     20.54 o 
   4   1  14       34.10       35.47      6.19 o 
   5   1  14      497.06      493.39     16.85 o 
   6   1  14       27.16       19.55      7.75 o 
   7   1  14        1.16        0.49      7.58 o 
   8   1  14       10.85       13.88      9.38 o 
 -10   2  14      208.25      204.87     22.76 o 
  -9   2  14      214.92      201.26     21.78 o 
  -8   2  14      617.88      530.83     31.92 o 
  -7   2  14      378.53      404.15     18.05 o 
  -6   2  14       60.22       50.75      8.19 o 
  -5   2  14      857.57      903.36     41.77 o 
  -4   2  14        5.75        4.04      6.03 o 
  -3   2  14      152.26      206.85     12.28 o 
  -2   2  14      340.11      305.13     14.83 o 
  -1   2  14      894.82      918.79     30.35 o 
   0   2  14      581.83      542.49     25.50 o 
   1   2  14      819.68      903.72     28.48 o 
   2   2  14      185.41      194.41     11.82 o 
   3   2  14      140.93      116.83      9.93 o 
   4   2  14       39.26       25.20      7.57 o 
   5   2  14      524.21      507.55     23.82 o 
   6   2  14        0.14        6.60      7.51 o 
   7   2  14      370.74      384.14     17.01 o 
 -10   3  14      453.57      491.48     34.30 o 
  -9   3  14       18.69       32.59     14.57 o 
  -8   3  14      397.59      368.28     21.64 o 
  -7   3  14        6.06        8.09      7.26 o 
  -6   3  14      395.42      347.38     16.96 o 
  -5   3  14       38.68       33.68      7.47 o 
  -4   3  14      770.39      657.36     22.07 o 
  -3   3  14        1.66       61.86      6.77 o 
  -2   3  14      303.72      307.62     12.78 o 
  -1   3  14        8.90       15.14      6.12 o 
   0   3  14     1397.87     1321.51     34.82 o 
   1   3  14       32.08       17.92      6.55 o 
   2   3  14       72.98       82.60      8.86 o 
   3   3  14       27.57       38.06      7.98 o 
   4   3  14       83.55       85.82      9.67 o 
   5   3  14        5.17       15.44      9.34 o 
   6   3  14     1216.80     1236.35     35.66 o 
   7   3  14        4.56        7.96      8.64 o 
  -9   4  14      319.93      268.99     26.19 o 
  -8   4  14      592.45      560.65     32.60 o 
  -7   4  14       12.79       32.14      8.39 o 
  -6   4  14      214.01      189.90     15.31 o 
  -5   4  14      784.45      780.60     22.04 o 
  -4   4  14       60.31       72.18      7.91 o 
  -3   4  14      945.71     1017.98     25.97 o 
  -2   4  14     1026.69     1039.37     29.77 o 
  -1   4  14      242.83      284.22     15.42 o 
   0   4  14      385.85      376.44     17.65 o 
   1   4  14      311.63      356.62     17.14 o 
   2   4  14      223.42      205.73     13.51 o 
   3   4  14      105.10      106.74     10.63 o 
   4   4  14       73.44       79.40     10.35 o 
   5   4  14       91.87       99.28     11.32 o 
   6   4  14       25.00       17.21      8.70 o 
  -8   5  14       52.65       39.36     13.24 o 
  -7   5  14      903.97      808.89     52.13 o 
  -6   5  14       46.17       64.67     16.26 o 
  -5   5  14       27.65       36.51      7.80 o 
  -4   5  14      224.91      168.50     12.81 o 
  -3   5  14      398.61      386.55     18.59 o 
  -2   5  14      107.27      101.33     10.47 o 
  -1   5  14      736.94      922.19     28.59 o 
   0   5  14      184.19      158.44     12.48 o 
   1   5  14        0.16       45.36     12.03 o 
   2   5  14       65.65       67.68      9.84 o 
   3   5  14      764.67      720.02     40.02 o 
   4   5  14       62.67       80.79     10.95 o 
   5   5  14      327.96      298.29     17.82 o 
  -6   6  14      233.28      244.32     16.23 o 
  -5   6  14       45.60       40.09      9.39 o 
  -4   6  14      131.46      137.40     12.86 o 
  -3   6  14       35.00       69.36     10.07 o 
  -2   6  14      362.90      395.17     26.41 o 
  -1   6  14        0.91       42.99      9.07 o 
   0   6  14       62.88       50.33      9.59 o 
   1   6  14       13.52       12.75      8.05 o 
   2   6  14      296.56      346.61     19.35 o 
  -9   0  15      185.41      175.39     30.83 o 
  -7   0  15      772.64      708.43     33.42 o 
  -5   0  15      121.31      121.92     14.86 o 
  -3   0  15      505.03      515.80     26.84 o 
  -1   0  15      481.80      379.28     22.67 o 
   1   0  15        4.40       -1.48      9.47 o 
   3   0  15      657.60      609.90     29.09 o 
   7   0  15        6.31        0.76     11.05 o 
 -10   1  15        2.15       -8.32     12.25 o 
  -9   1  15        4.60       19.93     12.62 o 
  -8   1  15     2193.56     2174.18     79.31 o 
  -7   1  15       11.70        9.77      7.23 o 
  -6   1  15      254.42      297.07     15.53 o 
  -5   1  15      381.75      401.08     21.78 o 
  -4   1  15      125.22      129.76     10.57 o 
  -3   1  15        4.76        4.35      7.45 o 
  -2   1  15      532.06      651.97     26.91 o 
  -1   1  15      386.50      404.76     23.43 o 
   0   1  15      498.10      785.72     49.19 o 
   1   1  15     1244.00     1195.13     32.33 o 
   2   1  15      184.97      159.37     13.52 o 
   3   1  15      274.24      241.67     16.33 o 
   4   1  15      220.87      230.27     13.59 o 
   5   1  15      148.26      137.05     11.29 o 
   6   1  15       13.83        2.37      8.95 o 
   7   1  15        6.91        9.59      9.89 o 
 -10   2  15      255.08      242.53     25.89 o 
  -9   2  15       92.27       74.27     16.77 o 
  -8   2  15       51.34       47.75     14.37 o 
  -7   2  15     1181.69     1065.14     31.28 o 
  -6   2  15      350.69      388.60     18.10 o 
  -5   2  15        5.33        3.27      6.45 o 
  -4   2  15      597.47      874.88     26.45 o 
  -3   2  15      563.31      587.59     20.61 o 
  -2   2  15       37.30       26.32      7.15 o 
  -1   2  15     1576.76     1373.09     36.10 o 
   0   2  15     1302.78     1297.30     40.98 o 
   1   2  15       44.76       41.01      9.19 o 
   2   2  15      333.85      348.82     22.51 o 
   3   2  15      527.39      528.92     19.79 o 
   4   2  15       19.82       13.03      7.28 o 
   5   2  15      183.79      213.08     14.26 o 
   6   2  15      402.40      397.73     19.50 o 
   7   2  15        0.29        7.08     10.02 o 
  -9   3  15      725.34      611.71     57.14 o 
  -8   3  15        0.67        0.16      8.63 o 
  -7   3  15        6.25       10.86      7.61 o 
  -6   3  15       78.21       91.14     10.16 o 
  -5   3  15     1852.25     1805.20     46.02 o 
  -4   3  15       83.33       78.67      9.43 o 
  -3   3  15      816.13      771.86     24.56 o 
  -2   3  15        0.38       -0.29      6.21 o 
  -1   3  15       33.83       50.57     10.03 o 
   0   3  15        0.38       -1.27      7.48 o 
   1   3  15      866.86      883.04     26.73 o 
   2   3  15        9.16       12.18      6.51 o 
   3   3  15       73.80       61.27     11.07 o 
   4   3  15        3.16       -8.66      6.74 o 
   5   3  15      356.74      348.14     18.35 o 
   6   3  15       45.92       55.26     10.27 o 
  -8   4  15       64.34       70.79     15.14 o 
  -7   4  15      358.15      327.77     21.21 o 
  -6   4  15      305.97      302.18     18.80 o 
  -5   4  15       29.79       41.83      8.81 o 
  -4   4  15      401.49      623.04     22.27 o 
  -3   4  15      140.02      128.91     13.76 o 
  -2   4  15       73.41       82.17     11.67 o 
  -1   4  15     1239.06     1128.94     32.22 o 
   0   4  15      264.19      298.93     20.14 o 
   1   4  15       29.90       18.73      7.48 o 
   2   4  15      310.26      313.04     20.58 o 
   3   4  15      282.31      263.91     15.73 o 
   4   4  15        1.85       -5.30      7.73 o 
   5   4  15      210.68      222.47     15.58 o 
  -7   5  15       33.29       22.59     11.15 o 
  -6   5  15      415.29      517.71     39.40 o 
  -5   5  15      154.00      151.76     15.47 o 
  -4   5  15       11.20       11.12      9.13 o 
  -3   5  15        1.73        2.70      7.34 o 
  -2   5  15     1039.30     1066.59     31.66 o 
  -1   5  15       17.56       13.98      7.63 o 
   0   5  15      297.44      310.12     16.75 o 
   1   5  15       43.98       29.04      8.61 o 
   2   5  15      159.98      149.06     12.99 o 
   3   5  15       19.06       16.08      8.72 o 
   4   5  15      268.95      271.78     33.65 o 
  -4   6  15       53.46       53.64     10.19 o 
  -3   6  15      145.38      156.76     13.55 o 
  -2   6  15        0.06        9.92      8.24 o 
  -1   6  15      186.96      153.06     13.64 o 
   0   6  15       77.21       64.47     10.31 o 
   1   6  15       34.23       14.29      8.65 o 
 -10   0  16        1.14        0.85     19.75 o 
  -8   0  16     1420.87     1406.00     82.22 o 
  -6   0  16      692.65      667.85     32.87 o 
  -4   0  16       87.86       96.57     20.00 o 
  -2   0  16      303.10      227.10     19.17 o 
   0   0  16      272.95      311.76     22.55 o 
   2   0  16       14.25       -1.13      8.45 o 
   4   0  16     1138.54     1008.63     63.65 o 
   6   0  16        9.50       55.88     20.82 o 
 -10   1  16        6.75        3.31     12.83 o 
  -9   1  16       95.66       86.37     17.39 o 
  -8   1  16        2.07       -3.06     11.21 o 
  -7   1  16     1208.51     1653.21     43.49 o 
  -6   1  16      164.87      194.41     13.48 o 
  -5   1  16      236.55      347.22     16.90 o 
  -4   1  16       49.86       27.85      7.63 o 
  -3   1  16      651.03      608.88     21.35 o 
  -2   1  16      535.09      510.40     18.98 o 
  -1   1  16     1280.72     1467.71     38.41 o 
   0   1  16      334.59      327.18     15.82 o 
   1   1  16        0.30       26.55     16.14 o 
   2   1  16      159.25      153.79     13.80 o 
   3   1  16      228.30      234.03     16.69 o 
   4   1  16        0.41        8.97      8.78 o 
   5   1  16      275.87      255.84     23.88 o 
   6   1  16       54.72       52.48     18.80 o 
  -9   2  16      378.22      341.55     29.07 o 
  -8   2  16        3.66       -8.01     11.03 o 
  -7   2  16        7.91        6.58      7.57 o 
  -6   2  16      388.39      409.67     19.49 o 
  -5   2  16      635.36      752.28     25.00 o 
  -4   2  16       30.22       35.33      8.19 o 
  -3   2  16      860.58     1200.09     33.47 o 
  -2   2  16      274.38      266.53     14.89 o 
  -1   2  16      287.45      313.17     15.77 o 
   0   2  16      433.24      374.57     20.70 o 
   1   2  16      700.10      684.50     27.32 o 
   2   2  16       83.36       87.68     11.74 o 
   3   2  16      246.14      210.86     26.84 o 
   4   2  16        1.20        9.05      9.54 o 
   5   2  16      167.93      170.25     19.43 o 
   6   2  16       47.26       53.95     12.30 o 
  -9   3  16       57.64       75.94     17.10 o 
  -8   3  16      165.00      133.06     14.70 o 
  -7   3  16        3.33       -3.14      7.54 o 
  -6   3  16     1015.13      933.77     29.33 o 
  -5   3  16       22.59       27.45      8.42 o 
  -4   3  16     1569.34     1505.52     40.26 o 
  -3   3  16        2.87       31.92      8.25 o 
  -2   3  16       41.04       35.14      9.81 o 
  -1   3  16        0.44       -7.62      7.76 o 
   0   3  16      270.41      276.91     18.46 o 
   1   3  16        0.16        4.14      8.47 o 
   2   3  16     1073.25     1030.48     36.47 o 
   3   3  16        2.87       -4.76      9.16 o 
   4   3  16       98.14       96.10     13.50 o 
   5   3  16        0.26        1.92      7.84 o 
  -8   4  16      182.69      213.40     21.97 o 
  -7   4  16       89.60       92.53     13.16 o 
  -6   4  16      248.15      225.44     15.15 o 
  -5   4  16     1067.32     1104.50     32.99 o 
  -4   4  16       15.59       29.29      9.65 o 
  -3   4  16      283.67      475.14     51.39 o 
  -2   4  16      349.50      312.94     29.33 o 
  -1   4  16      209.46      198.58     17.06 o 
   0   4  16      320.30      281.10     19.26 o 
   1   4  16      312.05      312.69     20.35 o 
   2   4  16       52.03       44.98     12.42 o 
   3   4  16       42.33       43.03     11.41 o 
   4   4  16      123.57      151.79     13.81 o 
  -6   5  16       16.11       16.79     10.13 o 
  -5   5  16       43.32       93.69     13.35 o 
  -4   5  16      154.66      114.74     14.14 o 
  -3   5  16       70.29       66.30     12.09 o 
  -2   5  16      129.18       98.48     13.46 o 
  -1   5  16      663.46      748.81     71.43 o 
   0   5  16       59.89       48.40     13.62 o 
   1   5  16        4.67        8.17      9.28 o 
   2   5  16       59.54       69.55     11.65 o 
  -9   0  17      255.88      246.81     35.68 o 
  -7   0  17      768.30      673.71     34.34 o 
  -5   0  17      356.71      362.64     25.87 o 
  -3   0  17      371.70      421.68     34.05 o 
  -1   0  17      226.66      223.99     19.29 o 
   1   0  17       76.38       75.01     12.73 o 
   3   0  17      277.66      259.77     33.61 o 
   5   0  17      286.64      313.53     36.87 o 
  -9   1  17      162.52      158.66     21.07 o 
  -8   1  17      411.00      427.21     31.47 o 
  -7   1  17       12.44       11.65      8.10 o 
  -6   1  17      208.64      404.44     19.72 o 
  -5   1  17      136.20      126.37     13.21 o 
  -4   1  17      285.78      341.08     17.30 o 
  -3   1  17      173.14      146.43     11.85 o 
  -2   1  17      152.01      151.62     17.68 o 
  -1   1  17       68.98       69.18      9.22 o 
   0   1  17      620.74      604.88     21.46 o 
   1   1  17      208.00      168.99     14.40 o 
   2   1  17      102.42       93.76     12.47 o 
   3   1  17       40.57       44.20     10.74 o 
   4   1  17      208.19      196.38     26.21 o 
   5   1  17       69.83       97.87     32.49 o 
  -9   2  17        2.78        5.40     12.74 o 
  -8   2  17      154.15      179.37     20.90 o 
  -7   2  17      226.43      216.58     15.18 o 
  -6   2  17      278.94      275.99     16.51 o 
  -5   2  17       16.83       20.68      8.52 o 
  -4   2  17     1030.12     1072.57     32.02 o 
  -3   2  17       84.47       85.80     10.16 o 
  -2   2  17       48.50       81.08      9.48 o 
  -1   2  17      423.05      353.30     21.09 o 
   0   2  17      513.31      528.83     53.17 o 
   1   2  17        0.13       -1.61      8.32 o 
   2   2  17      725.61      645.42     27.07 o 
   3   2  17       73.95       92.90     12.96 o 
   4   2  17       39.95       18.09     10.39 o 
   5   2  17        1.57       -5.69      9.98 o 
  -8   3  17        0.05        6.36     12.66 o 
  -7   3  17        0.01       -6.73      8.74 o 
  -6   3  17        9.78       30.57      9.08 o 
  -5   3  17     1388.27     1290.15     36.66 o 
  -4   3  17        0.00       18.21      8.31 o 
  -3   3  17      409.23      354.37     23.92 o 
  -2   3  17       37.20       27.20      9.86 o 
  -1   3  17       23.18       21.20      9.51 o 
   0   3  17      113.88       96.56     13.02 o 
   1   3  17      676.98      641.12     34.77 o 
   2   3  17       14.89       19.84     10.21 o 
   3   3  17      244.47      283.72     29.87 o 
   4   3  17       14.02       22.17     11.36 o 
  -7   4  17      334.83      310.30     22.64 o 
  -6   4  17      379.95      335.80     18.55 o 
  -5   4  17       48.92       66.34     11.80 o 
  -4   4  17      442.18      643.75     43.56 o 
  -3   4  17       38.24       39.30     11.10 o 
  -2   4  17      286.73      309.17     20.55 o 
  -1   4  17      311.01      293.51     19.95 o 
   0   4  17      118.14      149.52     19.84 o 
   1   4  17        0.90        8.31      9.07 o 
   2   4  17      473.05      422.26     29.63 o 
   3   4  17       72.16       72.50     13.63 o 
  -5   5  17       42.07       29.53     11.11 o 
  -4   5  17        0.02       30.82     13.98 o 
  -3   5  17       74.43       82.35     13.08 o 
  -2   5  17      699.88      553.60     27.57 o 
  -1   5  17       47.86       44.55     11.40 o 
   0   5  17      132.81      130.60     15.13 o 
   1   5  17       63.23       65.20     12.53 o 
  -8   0  18      328.35      273.57     36.52 o 
  -6   0  18      659.28      646.83     34.16 o 
  -4   0  18      711.60      642.35     48.65 o 
  -2   0  18      257.04      277.16     22.11 o 
   0   0  18      381.88      438.22     26.79 o 
   2   0  18        6.82        5.01     15.86 o 
   4   0  18      435.50      459.16     45.91 o 
  -8   1  18      280.26      304.80     27.20 o 
  -7   1  18      731.83      828.47     40.15 o 
  -6   1  18        6.19       -0.40      7.91 o 
  -5   1  18       28.84      108.66     13.45 o 
  -4   1  18     1031.28      974.47     30.08 o 
  -3   1  18       91.98       97.89     10.81 o 
  -2   1  18      159.96      171.83     13.03 o 
  -1   1  18      468.70      433.68     22.43 o 
   0   1  18       22.71       20.60     11.35 o 
   1   1  18       22.79       14.44      9.13 o 
   2   1  18       82.13       89.63     12.89 o 
   3   1  18       74.59       96.54     26.75 o 
   4   1  18      104.71       94.80     17.39 o 
  -8   2  18        1.00       -4.21     20.98 o 
  -7   2  18       59.97       89.21     11.52 o 
  -6   2  18      345.27      308.19     17.77 o 
  -5   2  18      326.05      385.82     19.82 o 
  -4   2  18       78.51       73.49     10.44 o 
  -3   2  18      361.13      537.85     56.01 o 
  -2   2  18      362.60      353.71     21.40 o 
  -1   2  18        0.05       11.72      9.14 o 
   0   2  18       46.62       33.13     21.22 o 
   1   2  18      299.69      268.01     18.88 o 
   2   2  18      123.46      112.10     14.10 o 
   3   2  18      258.42      279.18     40.93 o 
   4   2  18      105.91      127.63     15.19 o 
  -7   3  18        9.03       22.33     10.95 o 
  -6   3  18      266.49      243.67     16.20 o 
  -5   3  18        0.86       21.34      8.85 o 
  -4   3  18      960.01      939.45     46.00 o 
  -3   3  18       13.90       14.28      9.77 o 
  -2   3  18      125.12      104.79     13.59 o 
  -1   3  18        0.09       -3.28      8.69 o 
   0   3  18      108.22      118.25     14.47 o 
   1   3  18        0.24      -11.09      9.22 o 
   2   3  18      874.26      800.64     32.25 o 
   3   3  18        0.62        9.97     10.61 o 
  -6   4  18      136.06      124.22     15.36 o 
  -5   4  18      478.86      442.16     27.47 o 
  -4   4  18       29.29       15.78     10.58 o 
  -3   4  18      208.29      253.58     19.07 o 
  -2   4  18      127.82      118.44     14.96 o 
  -1   4  18       15.80       27.08     10.47 o 
   0   4  18       94.43       75.73     13.14 o 
   1   4  18      193.96      182.89     17.20 o 
  -7   0  19      368.86      352.12     27.89 o 
  -5   0  19      690.60      677.12     35.05 o 
  -3   0  19        9.88        4.64     17.46 o 
  -1   0  19      593.93      544.95     31.18 o 
   1   0  19      602.56      604.50     47.54 o 
   3   0  19       17.72       17.95     19.90 o 
  -7   1  19        9.68        8.11      8.67 o 
  -6   1  19      241.73      410.48     21.11 o 
  -5   1  19        2.80      -10.97      9.02 o 
  -4   1  19      107.89      141.38     12.69 o 
  -3   1  19      234.47      245.20     15.96 o 
  -2   1  19      397.05      388.22     22.50 o 
  -1   1  19        0.44        1.91      8.96 o 
   0   1  19      267.95      238.61     30.72 o 
   1   1  19        1.78       -8.10      8.50 o 
   2   1  19       64.10       62.69     12.13 o 
   3   1  19       54.41       64.42     25.35 o 
  -7   2  19        1.50        2.50      8.71 o 
  -6   2  19      103.65      143.82     15.44 o 
  -5   2  19        2.11        8.30      9.21 o 
  -4   2  19      919.75      909.63     29.53 o 
  -3   2  19       42.78       23.51     10.50 o 
  -2   2  19      235.40      232.41     18.10 o 
  -1   2  19       68.75       56.94     11.91 o 
   0   2  19       23.82       50.17     11.36 o 
   1   2  19       17.43        3.25      9.46 o 
   2   2  19      254.38      251.70     19.29 o 
   3   2  19       67.54       66.09     13.03 o 
  -6   3  19        3.73       20.25      9.96 o 
  -5   3  19      674.04      591.26     28.28 o 
  -4   3  19       15.21       20.44     10.52 o 
  -3   3  19      434.97      418.87     24.54 o 
  -2   3  19        2.56       -7.47      8.89 o 
  -1   3  19       38.84       34.74     11.21 o 
   0   3  19        2.82       -2.72     10.08 o 
   1   3  19      444.59      415.75     33.06 o 
   2   3  19        0.12        3.69     10.31 o 
  -3   4  19       65.08       65.38     13.49 o 
  -2   4  19      317.79      320.37     22.27 o 
  -1   4  19      172.50      183.82     17.71 o 
  -6   0  20      124.31       97.12     17.48 o 
  -4   0  20        6.06       -3.12     23.27 o 
  -2   0  20      734.82      662.09     34.19 o 
   0   0  20      441.12      504.58     48.29 o 
   2   0  20        0.10        4.88     19.41 o 
  -6   1  20        6.07        3.40      9.76 o 
  -5   1  20      160.62      164.82     27.26 o 
  -4   1  20      204.87      199.42     15.15 o 
  -3   1  20        7.29       -4.91      7.99 o 
  -2   1  20       53.69       35.74     11.02 o 
  -1   1  20      363.72      388.70     31.46 o 
   0   1  20       13.76       23.92     10.74 o 
   1   1  20      117.79       96.80     13.62 o 
   2   1  20       24.62       -1.08     12.96 o 
  -5   2  20      339.46      355.92     31.59 o 
  -4   2  20       20.29       18.34      9.40 o 
  -3   2  20      505.83      480.96     58.18 o 
  -2   2  20       40.12       29.90     11.17 o 
  -1   2  20      115.19       81.89     13.47 o 
   0   2  20        6.66        2.06      9.83 o 
   1   2  20      165.66      149.65     15.94 o 
  -4   3  20      653.16      675.60     30.97 o 
  -3   3  20       17.56       19.47     12.43 o 
  -2   3  20      273.55      226.39     19.35 o 
  -1   3  20        8.51        5.91     10.61 o 
  -5   0  21      340.86      341.39     60.22 o 
  -3   0  21        0.91        4.98     18.23 o 
  -1   0  21      964.07      959.22     64.93 o 
  -4   1  21       25.51       46.99     10.62 o 
  -3   1  21      410.09      397.71     21.74 o 
  -2   1  21      295.78      302.06     21.15 o 
  -1   1  21        3.78        5.18     10.56 o 
                                                 
